# Supplementary material for: Size-conditional smolting and the response of Carmel River steelhead to two decades of conservation efforts
Source: PLoS One. 2017 Nov 30;12(11):e0188971. doi: 10.1371/journal.pone.0188971 (PMC5708832; doi:10.1371/journal.pone.0188971)
Supplement: S3 Appendix — (XLSX) [file pone.0188971.s003.xlsx]

## Sheet: Fall Survey Data
Date	Site	Pass	Fork_Len_mm	Station_Length_ft	Station_Width_ft	Site_Number
1996-10-15	Boronda	1	82	240	41	1
1996-10-15	Boronda	1	119	240	41	1
1996-10-15	Boronda	1	191	240	41	1
1996-10-15	Boronda	1	142	240	41	1
1996-10-15	Boronda	1	90	240	41	1
1996-10-15	Boronda	1	88	240	41	1
1996-10-15	Boronda	1	92	240	41	1
1996-10-15	Boronda	1	102	240	41	1
1996-10-15	Boronda	1	78	240	41	1
1996-10-15	Boronda	1	84	240	41	1
1996-10-15	Boronda	1	83	240	41	1
1996-10-15	Boronda	1	73	240	41	1
1996-10-15	Boronda	1	75	240	41	1
1996-10-15	Boronda	1	123	240	41	1
1996-10-15	Boronda	1	126	240	41	1
1996-10-15	Boronda	1	144	240	41	1
1996-10-15	Boronda	1	148	240	41	1
1996-10-15	Boronda	1	118	240	41	1
1996-10-15	Boronda	1	115	240	41	1
1996-10-15	Boronda	1	126	240	41	1
1996-10-15	Boronda	1	129	240	41	1
1996-10-15	Boronda	1	96	240	41	1
1996-10-15	Boronda	1	88	240	41	1
1996-10-15	Boronda	1	93	240	41	1
1996-10-15	Boronda	1	63	240	41	1
1996-10-15	Boronda	1	79	240	41	1
1996-10-15	Boronda	1	83	240	41	1
1996-10-15	Boronda	1	96	240	41	1
1996-10-15	Boronda	1	135	240	41	1
1996-10-15	Boronda	1	134	240	41	1
1996-10-15	Boronda	1	83	240	41	1
1996-10-15	Boronda	1	100	240	41	1
1996-10-15	Boronda	1	92	240	41	1
1996-10-15	Boronda	1	130	240	41	1
1996-10-15	Boronda	1	113	240	41	1
1996-10-15	Boronda	1	104	240	41	1
1996-10-15	Boronda	1	88	240	41	1
1996-10-15	Boronda	1	135	240	41	1
1996-10-15	Boronda	1	192	240	41	1
1996-10-15	Boronda	1	108	240	41	1
1996-10-15	Boronda	1	80	240	41	1
1996-10-15	Boronda	1	77	240	41	1
1996-10-15	Boronda	1	87	240	41	1
1996-10-15	Boronda	1	90	240	41	1
1996-10-15	Boronda	1	83	240	41	1
1996-10-15	Boronda	1	104	240	41	1
1996-10-15	Boronda	1	78	240	41	1
1996-10-15	Boronda	1	70	240	41	1
1996-10-15	Boronda	1	115	240	41	1
1996-10-15	Boronda	1	175	240	41	1
1996-10-15	Boronda	1	121	240	41	1
1996-10-15	Boronda	1	80	240	41	1
1996-10-15	Boronda	1	104	240	41	1
1996-10-15	Boronda	1	130	240	41	1
1996-10-15	Boronda	1	129	240	41	1
1996-10-15	Boronda	1	126	240	41	1
1996-10-15	Boronda	1	179	240	41	1
1996-10-15	Boronda	1	104	240	41	1
1996-10-15	Boronda	1	77	240	41	1
1996-10-15	Boronda	1	99	240	41	1
1996-10-15	Boronda	1	138	240	41	1
1996-10-15	Boronda	1	85	240	41	1
1996-10-15	Boronda	1	98	240	41	1
1996-10-15	Boronda	1	130	240	41	1
1996-10-15	Boronda	1	85	240	41	1
1996-10-15	Boronda	1	113	240	41	1
1996-10-15	Boronda	1	98	240	41	1
1996-10-15	Boronda	1	84	240	41	1
1996-10-15	Boronda	1	94	240	41	1
1996-10-15	Boronda	1	91	240	41	1
1996-10-15	Boronda	1	75	240	41	1
1996-10-15	Boronda	1	69	240	41	1
1996-10-15	Boronda	1	91	240	41	1
1996-10-15	Boronda	1	84	240	41	1
1996-10-15	Boronda	1	76	240	41	1
1996-10-15	Boronda	1	73	240	41	1
1996-10-15	Boronda	1	100	240	41	1
1996-10-15	Boronda	1	77	240	41	1
1996-10-15	Boronda	1	83	240	41	1
1996-10-15	Boronda	1	83	240	41	1
1996-10-15	Boronda	1	84	240	41	1
1996-10-15	Boronda	1	124	240	41	1
1996-10-15	Boronda	1	101	240	41	1
1996-10-15	Boronda	1	94	240	41	1
1996-10-15	Boronda	1	103	240	41	1
1996-10-15	Boronda	1	95	240	41	1
1996-10-15	Boronda	1	91	240	41	1
1996-10-15	Boronda	1	80	240	41	1
1996-10-15	Boronda	1	124	240	41	1
1996-10-15	Boronda	1	115	240	41	1
1996-10-15	Boronda	1	115	240	41	1
1996-10-15	Boronda	1	97	240	41	1
1996-10-15	Boronda	1	111	240	41	1
1996-10-15	Boronda	1	101	240	41	1
1996-10-15	Boronda	1	92	240	41	1
1996-10-15	Boronda	1	97	240	41	1
1996-10-15	Boronda	1	84	240	41	1
1996-10-15	Boronda	1	83	240	41	1
1996-10-15	Boronda	1	96	240	41	1
1996-10-15	Boronda	1	82	240	41	1
1996-10-15	Boronda	1	72	240	41	1
1996-10-15	Boronda	1	81	240	41	1
1996-10-15	Boronda	2	109	240	41	1
1996-10-15	Boronda	2	93	240	41	1
1996-10-15	Boronda	2	110	240	41	1
1996-10-15	Boronda	2	169	240	41	1
1996-10-15	Boronda	2	95	240	41	1
1996-10-15	Boronda	2	93	240	41	1
1996-10-15	Boronda	2	92	240	41	1
1996-10-15	Boronda	2	96	240	41	1
1996-10-15	Boronda	2	68	240	41	1
1996-10-15	Boronda	2	70	240	41	1
1996-10-15	Boronda	2	93	240	41	1
1996-10-15	Boronda	2	81	240	41	1
1996-10-15	Boronda	2	72	240	41	1
1996-10-15	Boronda	2	85	240	41	1
1996-10-15	Boronda	2	66	240	41	1
1996-10-15	Boronda	2	80	240	41	1
1996-10-15	Boronda	2	84	240	41	1
1996-10-15	Boronda	2	68	240	41	1
1996-10-15	Boronda	2	98	240	41	1
1996-10-15	Boronda	2	142	240	41	1
1996-10-15	Boronda	2	90	240	41	1
1996-10-15	Boronda	2	96	240	41	1
1996-10-15	Boronda	2	140	240	41	1
1996-10-15	Boronda	2	107	240	41	1
1996-10-15	Boronda	2	136	240	41	1
1996-10-15	Boronda	2	98	240	41	1
1996-10-15	Boronda	2	85	240	41	1
1996-10-15	Boronda	2	119	240	41	1
1996-10-15	Boronda	2	95	240	41	1
1996-10-15	Boronda	2	74	240	41	1
1996-10-15	Boronda	2	83	240	41	1
1996-10-15	Boronda	2	101	240	41	1
1996-10-15	Boronda	2	82	240	41	1
1996-10-15	Boronda	2	72	240	41	1
1996-10-15	Boronda	2	131	240	41	1
1996-10-15	Boronda	2	96	240	41	1
1996-10-15	Boronda	2	107	240	41	1
1996-10-15	Boronda	2	110	240	41	1
1996-10-15	Boronda	2	119	240	41	1
1996-10-15	Boronda	2	88	240	41	1
1996-10-15	Boronda	2	122	240	41	1
1996-10-15	Boronda	2	123	240	41	1
1996-10-15	Boronda	2	76	240	41	1
1996-10-15	Boronda	2	90	240	41	1
1996-10-15	Boronda	2	107	240	41	1
1996-10-15	Boronda	2	87	240	41	1
1996-10-15	Boronda	2	84	240	41	1
1996-10-15	Boronda	2	141	240	41	1
1996-10-15	Boronda	2	93	240	41	1
1996-10-15	Boronda	2	126	240	41	1
1996-10-15	Boronda	3	169	240	41	1
1996-10-15	Boronda	3	110	240	41	1
1996-10-15	Boronda	3	157	240	41	1
1996-10-15	Boronda	3	80	240	41	1
1996-10-15	Boronda	3	111	240	41	1
1996-10-15	Boronda	3	76	240	41	1
1996-10-15	Boronda	3	83	240	41	1
1996-10-15	Boronda	3	109	240	41	1
1996-10-15	Boronda	3	73	240	41	1
1996-10-15	Boronda	3	127	240	41	1
1996-10-15	Boronda	3	84	240	41	1
1996-10-15	Boronda	3	115	240	41	1
1996-10-15	Boronda	3	92	240	41	1
1996-10-15	Boronda	3	128	240	41	1
1996-10-15	Boronda	3	128	240	41	1
1996-10-15	Boronda	3	114	240	41	1
1996-10-15	Boronda	3	111	240	41	1
1996-10-15	Boronda	3	88	240	41	1
1996-10-15	Boronda	3	74	240	41	1
1996-10-15	Boronda	3	84	240	41	1
1996-10-15	Boronda	3	132	240	41	1
1996-10-15	Boronda	3	123	240	41	1
1996-10-15	Boronda	3	116	240	41	1
1996-10-15	Boronda	3	110	240	41	1
1996-10-15	Boronda	3	89	240	41	1
1996-10-15	Boronda	3	88	240	41	1
1996-10-15	Boronda	3	91	240	41	1
1996-10-15	Boronda	3	85	240	41	1
1996-10-15	Boronda	3	72	240	41	1
1996-10-15	Boronda	3	98	240	41	1
1996-10-15	Boronda	3	69	240	41	1
1996-10-15	Boronda	3	79	240	41	1
1996-10-15	Boronda	3	75	240	41	1
1996-10-15	Boronda	3	73	240	41	1
1996-10-15	Boronda	3	88	240	41	1
1996-10-15	Boronda	3	72	240	41	1
1996-10-15	Boronda	3	86	240	41	1
1996-10-15	Boronda	3	87	240	41	1
1996-10-15	Boronda	3	78	240	41	1
1996-10-15	Boronda	3	106	240	41	1
1996-10-15	Boronda	3	82	240	41	1
1997-10-14	Boronda	1	225	289	32	1
1997-10-14	Boronda	1	70	289	32	1
1997-10-14	Boronda	1	86	289	32	1
1997-10-14	Boronda	1	103	289	32	1
1997-10-14	Boronda	1	70	289	32	1
1997-10-14	Boronda	1	96	289	32	1
1997-10-14	Boronda	1	77	289	32	1
1997-10-14	Boronda	1	65	289	32	1
1997-10-14	Boronda	1	88	289	32	1
1997-10-14	Boronda	1	72	289	32	1
1997-10-14	Boronda	1	88	289	32	1
1997-10-14	Boronda	1	77	289	32	1
1997-10-14	Boronda	1	68	289	32	1
1997-10-14	Boronda	1	83	289	32	1
1997-10-14	Boronda	1	75	289	32	1
1997-10-14	Boronda	1	109	289	32	1
1997-10-14	Boronda	1	98	289	32	1
1997-10-14	Boronda	1	96	289	32	1
1997-10-14	Boronda	1	82	289	32	1
1997-10-14	Boronda	1	68	289	32	1
1997-10-14	Boronda	1	58	289	32	1
1997-10-14	Boronda	1	68	289	32	1
1997-10-14	Boronda	1	68	289	32	1
1997-10-14	Boronda	1	80	289	32	1
1997-10-14	Boronda	1	86	289	32	1
1997-10-14	Boronda	1	72	289	32	1
1997-10-14	Boronda	1	90	289	32	1
1997-10-14	Boronda	1	69	289	32	1
1997-10-14	Boronda	1	80	289	32	1
1997-10-14	Boronda	1	66	289	32	1
1997-10-14	Boronda	1	67	289	32	1
1997-10-14	Boronda	1	70	289	32	1
1997-10-14	Boronda	1	68	289	32	1
1997-10-14	Boronda	1	58	289	32	1
1997-10-14	Boronda	1	61	289	32	1
1997-10-14	Boronda	1	69	289	32	1
1997-10-14	Boronda	1	71	289	32	1
1997-10-14	Boronda	1	74	289	32	1
1997-10-14	Boronda	1	64	289	32	1
1997-10-14	Boronda	1	69	289	32	1
1997-10-14	Boronda	1	65	289	32	1
1997-10-14	Boronda	1	66	289	32	1
1997-10-14	Boronda	1	66	289	32	1
1997-10-14	Boronda	1	76	289	32	1
1997-10-14	Boronda	1	65	289	32	1
1997-10-14	Boronda	1	65	289	32	1
1997-10-14	Boronda	1	63	289	32	1
1997-10-14	Boronda	1	101	289	32	1
1997-10-14	Boronda	1	90	289	32	1
1997-10-14	Boronda	1	91	289	32	1
1997-10-14	Boronda	1	74	289	32	1
1997-10-14	Boronda	1	68	289	32	1
1997-10-14	Boronda	1	69	289	32	1
1997-10-14	Boronda	1	93	289	32	1
1997-10-14	Boronda	1	114	289	32	1
1997-10-14	Boronda	1	70	289	32	1
1997-10-14	Boronda	1	95	289	32	1
1997-10-14	Boronda	1	69	289	32	1
1997-10-14	Boronda	1	89	289	32	1
1997-10-14	Boronda	1	101	289	32	1
1997-10-14	Boronda	1	98	289	32	1
1997-10-14	Boronda	1	98	289	32	1
1997-10-14	Boronda	1	85	289	32	1
1997-10-14	Boronda	1	88	289	32	1
1997-10-14	Boronda	1	69	289	32	1
1997-10-14	Boronda	1	73	289	32	1
1997-10-14	Boronda	1	82	289	32	1
1997-10-14	Boronda	1	74	289	32	1
1997-10-14	Boronda	1	85	289	32	1
1997-10-14	Boronda	1	80	289	32	1
1997-10-14	Boronda	1	54	289	32	1
1997-10-14	Boronda	1	97	289	32	1
1997-10-14	Boronda	1	64	289	32	1
1997-10-14	Boronda	1	74	289	32	1
1997-10-14	Boronda	1	89	289	32	1
1997-10-14	Boronda	1	89	289	32	1
1997-10-14	Boronda	1	89	289	32	1
1997-10-14	Boronda	1	80	289	32	1
1997-10-14	Boronda	1	84	289	32	1
1997-10-14	Boronda	1	75	289	32	1
1997-10-14	Boronda	1	73	289	32	1
1997-10-14	Boronda	1	76	289	32	1
1997-10-14	Boronda	1	74	289	32	1
1997-10-14	Boronda	1	76	289	32	1
1997-10-14	Boronda	1	108	289	32	1
1997-10-14	Boronda	1	67	289	32	1
1997-10-14	Boronda	1	80	289	32	1
1997-10-14	Boronda	1	77	289	32	1
1997-10-14	Boronda	1	84	289	32	1
1997-10-14	Boronda	1	97	289	32	1
1997-10-14	Boronda	1	71	289	32	1
1997-10-14	Boronda	1	80	289	32	1
1997-10-14	Boronda	1	66	289	32	1
1997-10-14	Boronda	1	87	289	32	1
1997-10-14	Boronda	1	89	289	32	1
1997-10-14	Boronda	1	71	289	32	1
1997-10-14	Boronda	1	64	289	32	1
1997-10-14	Boronda	1	63	289	32	1
1997-10-14	Boronda	1	62	289	32	1
1997-10-14	Boronda	1	78	289	32	1
1997-10-14	Boronda	1	68	289	32	1
1997-10-14	Boronda	1	68	289	32	1
1997-10-14	Boronda	1	66	289	32	1
1997-10-14	Boronda	1	70	289	32	1
1997-10-14	Boronda	1	61	289	32	1
1997-10-14	Boronda	1	72	289	32	1
1997-10-14	Boronda	1	66	289	32	1
1997-10-14	Boronda	1	62	289	32	1
1997-10-14	Boronda	1	63	289	32	1
1997-10-14	Boronda	1	60	289	32	1
1997-10-14	Boronda	1	66	289	32	1
1997-10-14	Boronda	1	81	289	32	1
1997-10-14	Boronda	1	104	289	32	1
1997-10-14	Boronda	1	91	289	32	1
1997-10-14	Boronda	1	81	289	32	1
1997-10-14	Boronda	1	100	289	32	1
1997-10-14	Boronda	1	94	289	32	1
1997-10-14	Boronda	1	70	289	32	1
1997-10-14	Boronda	1	78	289	32	1
1997-10-14	Boronda	1	109	289	32	1
1997-10-14	Boronda	1	84	289	32	1
1997-10-14	Boronda	1	86	289	32	1
1997-10-14	Boronda	1	74	289	32	1
1997-10-14	Boronda	1	83	289	32	1
1997-10-14	Boronda	1	65	289	32	1
1997-10-14	Boronda	1	75	289	32	1
1997-10-14	Boronda	1	83	289	32	1
1997-10-14	Boronda	1	76	289	32	1
1997-10-14	Boronda	1	72	289	32	1
1997-10-14	Boronda	1	78	289	32	1
1997-10-14	Boronda	1	75	289	32	1
1997-10-14	Boronda	1	71	289	32	1
1997-10-14	Boronda	1	70	289	32	1
1997-10-14	Boronda	1	61	289	32	1
1997-10-14	Boronda	1	79	289	32	1
1997-10-14	Boronda	1	58	289	32	1
1997-10-14	Boronda	1	66	289	32	1
1997-10-14	Boronda	1	72	289	32	1
1997-10-14	Boronda	1	79	289	32	1
1997-10-14	Boronda	1	70	289	32	1
1997-10-14	Boronda	1	82	289	32	1
1997-10-14	Boronda	1	64	289	32	1
1997-10-14	Boronda	1	67	289	32	1
1997-10-14	Boronda	1	73	289	32	1
1997-10-14	Boronda	1	67	289	32	1
1997-10-14	Boronda	1	67	289	32	1
1997-10-14	Boronda	1	69	289	32	1
1997-10-14	Boronda	1	77	289	32	1
1997-10-14	Boronda	1	68	289	32	1
1997-10-14	Boronda	1	77	289	32	1
1997-10-14	Boronda	1	61	289	32	1
1997-10-14	Boronda	1	73	289	32	1
1997-10-14	Boronda	1	51	289	32	1
1997-10-14	Boronda	1	68	289	32	1
1997-10-14	Boronda	1	70	289	32	1
1997-10-14	Boronda	1	67	289	32	1
1997-10-14	Boronda	1	66	289	32	1
1997-10-14	Boronda	1	62	289	32	1
1997-10-14	Boronda	1	64	289	32	1
1997-10-14	Boronda	1	61	289	32	1
1997-10-14	Boronda	1	67	289	32	1
1997-10-14	Boronda	1	52	289	32	1
1997-10-14	Boronda	1	68	289	32	1
1997-10-14	Boronda	1	62	289	32	1
1997-10-14	Boronda	1	65	289	32	1
1997-10-14	Boronda	1	61	289	32	1
1997-10-14	Boronda	1	112	289	32	1
1997-10-14	Boronda	1	98	289	32	1
1997-10-14	Boronda	1	109	289	32	1
1997-10-14	Boronda	1	89	289	32	1
1997-10-14	Boronda	1	82	289	32	1
1997-10-14	Boronda	1	68	289	32	1
1997-10-14	Boronda	1	83	289	32	1
1997-10-14	Boronda	1	88	289	32	1
1997-10-14	Boronda	1	77	289	32	1
1997-10-14	Boronda	1	80	289	32	1
1997-10-14	Boronda	1	61	289	32	1
1997-10-14	Boronda	1	69	289	32	1
1997-10-14	Boronda	1	80	289	32	1
1997-10-14	Boronda	1	65	289	32	1
1997-10-14	Boronda	1	80	289	32	1
1997-10-14	Boronda	1	83	289	32	1
1997-10-14	Boronda	1	83	289	32	1
1997-10-14	Boronda	1	66	289	32	1
1997-10-14	Boronda	1	80	289	32	1
1997-10-14	Boronda	1	60	289	32	1
1997-10-14	Boronda	1	67	289	32	1
1997-10-14	Boronda	1	66	289	32	1
1997-10-14	Boronda	1	69	289	32	1
1997-10-14	Boronda	1	74	289	32	1
1997-10-14	Boronda	1	72	289	32	1
1997-10-14	Boronda	1	65	289	32	1
1997-10-14	Boronda	1	78	289	32	1
1997-10-14	Boronda	1	68	289	32	1
1997-10-14	Boronda	1	67	289	32	1
1997-10-14	Boronda	1	64	289	32	1
1997-10-14	Boronda	1	59	289	32	1
1997-10-14	Boronda	1	66	289	32	1
1997-10-14	Boronda	1	70	289	32	1
1997-10-14	Boronda	1	70	289	32	1
1997-10-14	Boronda	1	73	289	32	1
1997-10-14	Boronda	1	68	289	32	1
1997-10-14	Boronda	1	62	289	32	1
1997-10-14	Boronda	1	64	289	32	1
1997-10-14	Boronda	1	60	289	32	1
1997-10-14	Boronda	2	73	289	32	1
1997-10-14	Boronda	2	66	289	32	1
1997-10-14	Boronda	2	58	289	32	1
1997-10-14	Boronda	2	81	289	32	1
1997-10-14	Boronda	2	64	289	32	1
1997-10-14	Boronda	2	90	289	32	1
1997-10-14	Boronda	2	73	289	32	1
1997-10-14	Boronda	2	55	289	32	1
1997-10-14	Boronda	2	103	289	32	1
1997-10-14	Boronda	2	66	289	32	1
1997-10-14	Boronda	2	66	289	32	1
1997-10-14	Boronda	2	60	289	32	1
1997-10-14	Boronda	2	56	289	32	1
1997-10-14	Boronda	2	58	289	32	1
1997-10-14	Boronda	2	72	289	32	1
1997-10-14	Boronda	2	94	289	32	1
1997-10-14	Boronda	2	72	289	32	1
1997-10-14	Boronda	2	116	289	32	1
1997-10-14	Boronda	2	76	289	32	1
1997-10-14	Boronda	2	78	289	32	1
1997-10-14	Boronda	2	85	289	32	1
1997-10-14	Boronda	2	68	289	32	1
1997-10-14	Boronda	2	64	289	32	1
1997-10-14	Boronda	2	73	289	32	1
1997-10-14	Boronda	2	96	289	32	1
1997-10-14	Boronda	2	94	289	32	1
1997-10-14	Boronda	2	88	289	32	1
1997-10-14	Boronda	2	71	289	32	1
1997-10-14	Boronda	2	66	289	32	1
1997-10-14	Boronda	2	99	289	32	1
1997-10-14	Boronda	2	83	289	32	1
1997-10-14	Boronda	2	67	289	32	1
1997-10-14	Boronda	2	64	289	32	1
1997-10-14	Boronda	2	80	289	32	1
1997-10-14	Boronda	2	77	289	32	1
1997-10-14	Boronda	2	88	289	32	1
1997-10-14	Boronda	2	58	289	32	1
1997-10-14	Boronda	2	56	289	32	1
1997-10-14	Boronda	2	62	289	32	1
1997-10-14	Boronda	2	82	289	32	1
1997-10-14	Boronda	2	71	289	32	1
1997-10-14	Boronda	2	80	289	32	1
1997-10-14	Boronda	2	58	289	32	1
1997-10-14	Boronda	2	81	289	32	1
1997-10-14	Boronda	2	74	289	32	1
1997-10-14	Boronda	2	94	289	32	1
1997-10-14	Boronda	2	84	289	32	1
1997-10-14	Boronda	2	73	289	32	1
1997-10-14	Boronda	2	77	289	32	1
1997-10-14	Boronda	2	72	289	32	1
1997-10-14	Boronda	2	91	289	32	1
1997-10-14	Boronda	2	69	289	32	1
1997-10-14	Boronda	2	77	289	32	1
1997-10-14	Boronda	2	75	289	32	1
1997-10-14	Boronda	2	69	289	32	1
1997-10-14	Boronda	2	65	289	32	1
1997-10-14	Boronda	2	82	289	32	1
1997-10-14	Boronda	2	71	289	32	1
1997-10-14	Boronda	2	77	289	32	1
1997-10-14	Boronda	2	81	289	32	1
1997-10-14	Boronda	2	58	289	32	1
1997-10-14	Boronda	2	98	289	32	1
1997-10-14	Boronda	2	61	289	32	1
1997-10-14	Boronda	2	58	289	32	1
1997-10-14	Boronda	2	93	289	32	1
1997-10-14	Boronda	2	72	289	32	1
1997-10-14	Boronda	2	75	289	32	1
1997-10-14	Boronda	2	79	289	32	1
1997-10-14	Boronda	2	68	289	32	1
1997-10-14	Boronda	2	65	289	32	1
1997-10-14	Boronda	2	78	289	32	1
1997-10-14	Boronda	2	72	289	32	1
1997-10-14	Boronda	2	72	289	32	1
1997-10-14	Boronda	2	80	289	32	1
1997-10-14	Boronda	2	70	289	32	1
1997-10-14	Boronda	2	86	289	32	1
1997-10-14	Boronda	2	63	289	32	1
1997-10-14	Boronda	2	66	289	32	1
1997-10-14	Boronda	2	72	289	32	1
1997-10-14	Boronda	2	63	289	32	1
1997-10-14	Boronda	2	94	289	32	1
1997-10-14	Boronda	2	73	289	32	1
1997-10-14	Boronda	2	81	289	32	1
1997-10-14	Boronda	2	59	289	32	1
1997-10-14	Boronda	2	65	289	32	1
1997-10-14	Boronda	2	64	289	32	1
1997-10-14	Boronda	2	64	289	32	1
1997-10-14	Boronda	2	96	289	32	1
1997-10-14	Boronda	2	93	289	32	1
1997-10-14	Boronda	2	82	289	32	1
1997-10-14	Boronda	2	72	289	32	1
1997-10-14	Boronda	2	85	289	32	1
1997-10-14	Boronda	2	74	289	32	1
1997-10-14	Boronda	2	93	289	32	1
1997-10-14	Boronda	2	90	289	32	1
1997-10-14	Boronda	2	68	289	32	1
1997-10-14	Boronda	2	72	289	32	1
1997-10-14	Boronda	2	86	289	32	1
1997-10-14	Boronda	2	60	289	32	1
1997-10-14	Boronda	2	76	289	32	1
1997-10-14	Boronda	2	78	289	32	1
1997-10-14	Boronda	2	64	289	32	1
1997-10-14	Boronda	2	69	289	32	1
1997-10-14	Boronda	2	67	289	32	1
1997-10-14	Boronda	2	66	289	32	1
1997-10-14	Boronda	2	64	289	32	1
1997-10-14	Boronda	2	83	289	32	1
1997-10-14	Boronda	2	68	289	32	1
1997-10-14	Boronda	2	75	289	32	1
1997-10-14	Boronda	2	59	289	32	1
1997-10-14	Boronda	2	67	289	32	1
1997-10-14	Boronda	2	60	289	32	1
1997-10-14	Boronda	2	65	289	32	1
1997-10-14	Boronda	2	99	289	32	1
1997-10-14	Boronda	2	87	289	32	1
1997-10-14	Boronda	2	84	289	32	1
1997-10-14	Boronda	2	60	289	32	1
1997-10-14	Boronda	2	100	289	32	1
1997-10-14	Boronda	2	75	289	32	1
1997-10-14	Boronda	2	72	289	32	1
1997-10-14	Boronda	2	70	289	32	1
1997-10-14	Boronda	2	63	289	32	1
1997-10-14	Boronda	2	71	289	32	1
1997-10-14	Boronda	2	66	289	32	1
1997-10-14	Boronda	2	76	289	32	1
1997-10-14	Boronda	2	62	289	32	1
1997-10-14	Boronda	2	68	289	32	1
1997-10-14	Boronda	2	76	289	32	1
1997-10-14	Boronda	2	69	289	32	1
1997-10-14	Boronda	2	69	289	32	1
1997-10-14	Boronda	2	67	289	32	1
1997-10-14	Boronda	2	75	289	32	1
1997-10-14	Boronda	2	60	289	32	1
1997-10-14	Boronda	2	65	289	32	1
1997-10-14	Boronda	2	58	289	32	1
1997-10-14	Boronda	2	66	289	32	1
1997-10-14	Boronda	2	73	289	32	1
1997-10-14	Boronda	2	67	289	32	1
1997-10-14	Boronda	2	67	289	32	1
1997-10-14	Boronda	3	76	289	32	1
1997-10-14	Boronda	3	69	289	32	1
1997-10-14	Boronda	3	70	289	32	1
1997-10-14	Boronda	3	106	289	32	1
1997-10-14	Boronda	3	81	289	32	1
1997-10-14	Boronda	3	96	289	32	1
1997-10-14	Boronda	3	71	289	32	1
1997-10-14	Boronda	3	85	289	32	1
1997-10-14	Boronda	3	83	289	32	1
1997-10-14	Boronda	3	64	289	32	1
1997-10-14	Boronda	3	76	289	32	1
1997-10-14	Boronda	3	86	289	32	1
1997-10-14	Boronda	3	71	289	32	1
1997-10-14	Boronda	3	74	289	32	1
1997-10-14	Boronda	3	75	289	32	1
1997-10-14	Boronda	3	82	289	32	1
1997-10-14	Boronda	3	62	289	32	1
1997-10-14	Boronda	3	65	289	32	1
1997-10-14	Boronda	3	68	289	32	1
1997-10-14	Boronda	3	65	289	32	1
1997-10-14	Boronda	3	84	289	32	1
1997-10-14	Boronda	3	62	289	32	1
1997-10-14	Boronda	3	70	289	32	1
1997-10-14	Boronda	3	71	289	32	1
1997-10-14	Boronda	3	83	289	32	1
1997-10-14	Boronda	3	84	289	32	1
1997-10-14	Boronda	3	61	289	32	1
1997-10-14	Boronda	3	65	289	32	1
1997-10-14	Boronda	3	72	289	32	1
1997-10-14	Boronda	3	69	289	32	1
1997-10-14	Boronda	3	72	289	32	1
1997-10-14	Boronda	3	70	289	32	1
1997-10-14	Boronda	3	71	289	32	1
1997-10-14	Boronda	3	66	289	32	1
1997-10-14	Boronda	3	75	289	32	1
1997-10-14	Boronda	3	78	289	32	1
1997-10-14	Boronda	3	78	289	32	1
1997-10-14	Boronda	3	70	289	32	1
1997-10-14	Boronda	3	71	289	32	1
1997-10-14	Boronda	3	62	289	32	1
1997-10-14	Boronda	3	76	289	32	1
1997-10-14	Boronda	3	72	289	32	1
1997-10-14	Boronda	3	66	289	32	1
1997-10-14	Boronda	3	69	289	32	1
1997-10-14	Boronda	3	75	289	32	1
1997-10-14	Boronda	3	75	289	32	1
1997-10-14	Boronda	3	76	289	32	1
1997-10-14	Boronda	3	65	289	32	1
1997-10-14	Boronda	3	64	289	32	1
1997-10-14	Boronda	3	66	289	32	1
1997-10-14	Boronda	3	68	289	32	1
1997-10-14	Boronda	3	63	289	32	1
1997-10-14	Boronda	3	64	289	32	1
1997-10-14	Boronda	3	60	289	32	1
1997-10-14	Boronda	3	63	289	32	1
1997-10-14	Boronda	3	64	289	32	1
1998-10-14	Boronda	1	75	368	33	1
1998-10-14	Boronda	1	102	368	33	1
1998-10-14	Boronda	1	105	368	33	1
1998-10-14	Boronda	1	110	368	33	1
1998-10-14	Boronda	1	89	368	33	1
1998-10-14	Boronda	1	91	368	33	1
1998-10-14	Boronda	1	101	368	33	1
1998-10-14	Boronda	1	89	368	33	1
1998-10-14	Boronda	1	88	368	33	1
1998-10-14	Boronda	1	89	368	33	1
1998-10-14	Boronda	1	92	368	33	1
1998-10-14	Boronda	1	96	368	33	1
1998-10-14	Boronda	1	87	368	33	1
1998-10-14	Boronda	1	87	368	33	1
1998-10-14	Boronda	1	91	368	33	1
1998-10-14	Boronda	1	77	368	33	1
1998-10-14	Boronda	1	105	368	33	1
1998-10-14	Boronda	1	101	368	33	1
1998-10-14	Boronda	1	103	368	33	1
1998-10-14	Boronda	1	77	368	33	1
1998-10-14	Boronda	1	166	368	33	1
1998-10-14	Boronda	1	79	368	33	1
1998-10-14	Boronda	1	98	368	33	1
1998-10-14	Boronda	1	103	368	33	1
1998-10-14	Boronda	1	71	368	33	1
1998-10-14	Boronda	1	98	368	33	1
1998-10-14	Boronda	1	104	368	33	1
1998-10-14	Boronda	1	83	368	33	1
1998-10-14	Boronda	1	86	368	33	1
1998-10-14	Boronda	1	99	368	33	1
1998-10-14	Boronda	1	97	368	33	1
1998-10-14	Boronda	1	112	368	33	1
1998-10-14	Boronda	1	100	368	33	1
1998-10-14	Boronda	1	81	368	33	1
1998-10-14	Boronda	1	103	368	33	1
1998-10-14	Boronda	1	79	368	33	1
1998-10-14	Boronda	1	125	368	33	1
1998-10-14	Boronda	1	125	368	33	1
1998-10-14	Boronda	1	125	368	33	1
1998-10-14	Boronda	1	109	368	33	1
1998-10-14	Boronda	1	105	368	33	1
1998-10-14	Boronda	1	81	368	33	1
1998-10-14	Boronda	1	101	368	33	1
1998-10-14	Boronda	1	95	368	33	1
1998-10-14	Boronda	1	106	368	33	1
1998-10-14	Boronda	1	89	368	33	1
1998-10-14	Boronda	1	86	368	33	1
1998-10-14	Boronda	1	106	368	33	1
1998-10-14	Boronda	1	93	368	33	1
1998-10-14	Boronda	2	86	368	33	1
1998-10-14	Boronda	2	102	368	33	1
1998-10-14	Boronda	2	103	368	33	1
1998-10-14	Boronda	2	83	368	33	1
1998-10-14	Boronda	2	88	368	33	1
1998-10-14	Boronda	2	152	368	33	1
1998-10-14	Boronda	2	84	368	33	1
1998-10-14	Boronda	2	94	368	33	1
1998-10-14	Boronda	2	93	368	33	1
1998-10-14	Boronda	2	106	368	33	1
1998-10-14	Boronda	2	110	368	33	1
1998-10-14	Boronda	2	103	368	33	1
1998-10-14	Boronda	2	103	368	33	1
1998-10-14	Boronda	2	132	368	33	1
1998-10-14	Boronda	2	115	368	33	1
1998-10-14	Boronda	2	110	368	33	1
1998-10-14	Boronda	2	90	368	33	1
1998-10-14	Boronda	2	97	368	33	1
1998-10-14	Boronda	2	106	368	33	1
1998-10-14	Boronda	2	110	368	33	1
1998-10-14	Boronda	2	101	368	33	1
1998-10-14	Boronda	2	98	368	33	1
1998-10-14	Boronda	2	91	368	33	1
1998-10-14	Boronda	2	91	368	33	1
1998-10-14	Boronda	2	88	368	33	1
1998-10-14	Boronda	2	81	368	33	1
1998-10-14	Boronda	2	110	368	33	1
1998-10-14	Boronda	2	81	368	33	1
1998-10-14	Boronda	2	96	368	33	1
1998-10-14	Boronda	2	124	368	33	1
1998-10-14	Boronda	2	91	368	33	1
1998-10-14	Boronda	3	121	368	33	1
1998-10-14	Boronda	3	98	368	33	1
1998-10-14	Boronda	3	114	368	33	1
1998-10-14	Boronda	3	92	368	33	1
1998-10-14	Boronda	3	132	368	33	1
1998-10-14	Boronda	3	119	368	33	1
1998-10-14	Boronda	3	95	368	33	1
1998-10-14	Boronda	3	80	368	33	1
1998-10-14	Boronda	3	108	368	33	1
1998-10-14	Boronda	3	86	368	33	1
1998-10-14	Boronda	3	89	368	33	1
1998-10-14	Boronda	3	107	368	33	1
1998-10-14	Boronda	3	94	368	33	1
1998-10-14	Boronda	3	93	368	33	1
1998-10-14	Boronda	3	86	368	33	1
1998-10-14	Boronda	3	104	368	33	1
1998-10-14	Boronda	3	97	368	33	1
1999-10-06	Boronda	1	104	318	26	1
1999-10-06	Boronda	1	102	318	26	1
1999-10-06	Boronda	1	92	318	26	1
1999-10-06	Boronda	1	110	318	26	1
1999-10-06	Boronda	1	136	318	26	1
1999-10-06	Boronda	1	118	318	26	1
1999-10-06	Boronda	1	117	318	26	1
1999-10-06	Boronda	1	98	318	26	1
1999-10-06	Boronda	1	105	318	26	1
1999-10-06	Boronda	1	120	318	26	1
1999-10-06	Boronda	1	109	318	26	1
1999-10-06	Boronda	1	99	318	26	1
1999-10-06	Boronda	1	74	318	26	1
1999-10-06	Boronda	1	83	318	26	1
1999-10-06	Boronda	1	104	318	26	1
1999-10-06	Boronda	1	118	318	26	1
1999-10-06	Boronda	1	104	318	26	1
1999-10-06	Boronda	1	95	318	26	1
1999-10-06	Boronda	1	75	318	26	1
1999-10-06	Boronda	1	78	318	26	1
1999-10-06	Boronda	1	87	318	26	1
1999-10-06	Boronda	1	90	318	26	1
1999-10-06	Boronda	1	87	318	26	1
1999-10-06	Boronda	1	92	318	26	1
1999-10-06	Boronda	1	96	318	26	1
1999-10-06	Boronda	1	68	318	26	1
1999-10-06	Boronda	1	108	318	26	1
1999-10-06	Boronda	1	75	318	26	1
1999-10-06	Boronda	1	90	318	26	1
1999-10-06	Boronda	1	82	318	26	1
1999-10-06	Boronda	1	98	318	26	1
1999-10-06	Boronda	1	102	318	26	1
1999-10-06	Boronda	1	95	318	26	1
1999-10-06	Boronda	1	80	318	26	1
1999-10-06	Boronda	1	94	318	26	1
1999-10-06	Boronda	1	83	318	26	1
1999-10-06	Boronda	1	88	318	26	1
1999-10-06	Boronda	1	80	318	26	1
1999-10-06	Boronda	1	84	318	26	1
1999-10-06	Boronda	1	75	318	26	1
1999-10-06	Boronda	1	81	318	26	1
1999-10-06	Boronda	1	86	318	26	1
1999-10-06	Boronda	1	149	318	26	1
1999-10-06	Boronda	1	131	318	26	1
1999-10-06	Boronda	1	82	318	26	1
1999-10-06	Boronda	1	90	318	26	1
1999-10-06	Boronda	1	88	318	26	1
1999-10-06	Boronda	1	89	318	26	1
1999-10-06	Boronda	1	91	318	26	1
1999-10-06	Boronda	1	79	318	26	1
1999-10-06	Boronda	2	98	318	26	1
1999-10-06	Boronda	2	103	318	26	1
1999-10-06	Boronda	2	79	318	26	1
1999-10-06	Boronda	2	112	318	26	1
1999-10-06	Boronda	2	81	318	26	1
1999-10-06	Boronda	2	121	318	26	1
1999-10-06	Boronda	2	91	318	26	1
1999-10-06	Boronda	2	136	318	26	1
1999-10-06	Boronda	2	102	318	26	1
1999-10-06	Boronda	2	93	318	26	1
1999-10-06	Boronda	2	89	318	26	1
1999-10-06	Boronda	2	94	318	26	1
1999-10-06	Boronda	2	116	318	26	1
1999-10-06	Boronda	2	72	318	26	1
1999-10-06	Boronda	2	79	318	26	1
1999-10-06	Boronda	2	89	318	26	1
1999-10-06	Boronda	2	78	318	26	1
1999-10-06	Boronda	2	79	318	26	1
1999-10-06	Boronda	2	79	318	26	1
1999-10-06	Boronda	2	77	318	26	1
1999-10-06	Boronda	2	73	318	26	1
1999-10-06	Boronda	2	87	318	26	1
1999-10-06	Boronda	2	82	318	26	1
1999-10-06	Boronda	2	87	318	26	1
1999-10-06	Boronda	2	91	318	26	1
1999-10-06	Boronda	3	118	318	26	1
1999-10-06	Boronda	3	85	318	26	1
1999-10-06	Boronda	3	111	318	26	1
1999-10-06	Boronda	3	90	318	26	1
1999-10-06	Boronda	3	88	318	26	1
1999-10-06	Boronda	3	110	318	26	1
1999-10-06	Boronda	3	107	318	26	1
1999-10-06	Boronda	3	82	318	26	1
1999-10-06	Boronda	3	80	318	26	1
1999-10-06	Boronda	3	65	318	26	1
1999-10-06	Boronda	3	69	318	26	1
1999-10-06	Boronda	3	77	318	26	1
1999-10-06	Boronda	3	78	318	26	1
2000-10-18	Boronda	1	82	165	39	1
2000-10-18	Boronda	1	75	165	39	1
2000-10-18	Boronda	1	91	165	39	1
2000-10-18	Boronda	1	59	165	39	1
2000-10-18	Boronda	1	101	165	39	1
2000-10-18	Boronda	1	85	165	39	1
2000-10-18	Boronda	1	71	165	39	1
2000-10-18	Boronda	1	97	165	39	1
2000-10-18	Boronda	1	71	165	39	1
2000-10-18	Boronda	1	69	165	39	1
2000-10-18	Boronda	1	88	165	39	1
2000-10-18	Boronda	1	71	165	39	1
2000-10-18	Boronda	1	102	165	39	1
2000-10-18	Boronda	1	110	165	39	1
2000-10-18	Boronda	1	79	165	39	1
2000-10-18	Boronda	1	78	165	39	1
2000-10-18	Boronda	1	92	165	39	1
2000-10-18	Boronda	1	71	165	39	1
2000-10-18	Boronda	1	72	165	39	1
2000-10-18	Boronda	1	83	165	39	1
2000-10-18	Boronda	1	80	165	39	1
2000-10-18	Boronda	1	81	165	39	1
2000-10-18	Boronda	1	82	165	39	1
2000-10-18	Boronda	1	64	165	39	1
2000-10-18	Boronda	1	83	165	39	1
2000-10-18	Boronda	1	71	165	39	1
2000-10-18	Boronda	1	109	165	39	1
2000-10-18	Boronda	1	98	165	39	1
2000-10-18	Boronda	1	77	165	39	1
2000-10-18	Boronda	1	65	165	39	1
2000-10-18	Boronda	1	66	165	39	1
2000-10-18	Boronda	1	78	165	39	1
2000-10-18	Boronda	1	102	165	39	1
2000-10-18	Boronda	1	81	165	39	1
2000-10-18	Boronda	1	68	165	39	1
2000-10-18	Boronda	1	74	165	39	1
2000-10-18	Boronda	1	79	165	39	1
2000-10-18	Boronda	1	76	165	39	1
2000-10-18	Boronda	1	88	165	39	1
2000-10-18	Boronda	1	69	165	39	1
2000-10-18	Boronda	1	68	165	39	1
2000-10-18	Boronda	1	121	165	39	1
2000-10-18	Boronda	1	83	165	39	1
2000-10-18	Boronda	1	88	165	39	1
2000-10-18	Boronda	1	95	165	39	1
2000-10-18	Boronda	1	66	165	39	1
2000-10-18	Boronda	1	84	165	39	1
2000-10-18	Boronda	1	68	165	39	1
2000-10-18	Boronda	1	84	165	39	1
2000-10-18	Boronda	1	79	165	39	1
2000-10-18	Boronda	1	96	165	39	1
2000-10-18	Boronda	1	73	165	39	1
2000-10-18	Boronda	1	97	165	39	1
2000-10-18	Boronda	1	99	165	39	1
2000-10-18	Boronda	1	109	165	39	1
2000-10-18	Boronda	1	85	165	39	1
2000-10-18	Boronda	1	64	165	39	1
2000-10-18	Boronda	1	60	165	39	1
2000-10-18	Boronda	1	84	165	39	1
2000-10-18	Boronda	1	80	165	39	1
2000-10-18	Boronda	1	86	165	39	1
2000-10-18	Boronda	1	85	165	39	1
2000-10-18	Boronda	1	79	165	39	1
2000-10-18	Boronda	1	71	165	39	1
2000-10-18	Boronda	1	74	165	39	1
2000-10-18	Boronda	1	98	165	39	1
2000-10-18	Boronda	1	94	165	39	1
2000-10-18	Boronda	1	72	165	39	1
2000-10-18	Boronda	1	67	165	39	1
2000-10-18	Boronda	1	87	165	39	1
2000-10-18	Boronda	1	80	165	39	1
2000-10-18	Boronda	1	78	165	39	1
2000-10-18	Boronda	1	82	165	39	1
2000-10-18	Boronda	1	99	165	39	1
2000-10-18	Boronda	1	95	165	39	1
2000-10-18	Boronda	1	92	165	39	1
2000-10-18	Boronda	1	79	165	39	1
2000-10-18	Boronda	1	75	165	39	1
2000-10-18	Boronda	1	66	165	39	1
2000-10-18	Boronda	1	75	165	39	1
2000-10-18	Boronda	1	76	165	39	1
2000-10-18	Boronda	1	81	165	39	1
2000-10-18	Boronda	1	70	165	39	1
2000-10-18	Boronda	2	77	165	39	1
2000-10-18	Boronda	2	71	165	39	1
2000-10-18	Boronda	2	82	165	39	1
2000-10-18	Boronda	2	73	165	39	1
2000-10-18	Boronda	2	121	165	39	1
2000-10-18	Boronda	2	86	165	39	1
2000-10-18	Boronda	2	77	165	39	1
2000-10-18	Boronda	2	83	165	39	1
2000-10-18	Boronda	2	70	165	39	1
2000-10-18	Boronda	2	83	165	39	1
2000-10-18	Boronda	2	80	165	39	1
2000-10-18	Boronda	2	72	165	39	1
2000-10-18	Boronda	2	87	165	39	1
2000-10-18	Boronda	2	93	165	39	1
2000-10-18	Boronda	2	87	165	39	1
2000-10-18	Boronda	2	78	165	39	1
2000-10-18	Boronda	2	74	165	39	1
2000-10-18	Boronda	2	87	165	39	1
2000-10-18	Boronda	2	86	165	39	1
2000-10-18	Boronda	2	78	165	39	1
2000-10-18	Boronda	2	70	165	39	1
2000-10-18	Boronda	2	69	165	39	1
2000-10-18	Boronda	2	86	165	39	1
2000-10-18	Boronda	2	72	165	39	1
2000-10-18	Boronda	2	78	165	39	1
2000-10-18	Boronda	2	89	165	39	1
2000-10-18	Boronda	2	58	165	39	1
2000-10-18	Boronda	2	74	165	39	1
2000-10-18	Boronda	2	91	165	39	1
2000-10-18	Boronda	2	69	165	39	1
2000-10-18	Boronda	2	84	165	39	1
2000-10-18	Boronda	2	76	165	39	1
2000-10-18	Boronda	2	93	165	39	1
2000-10-18	Boronda	2	88	165	39	1
2000-10-18	Boronda	2	75	165	39	1
2000-10-18	Boronda	2	69	165	39	1
2000-10-18	Boronda	2	74	165	39	1
2000-10-18	Boronda	2	79	165	39	1
2000-10-18	Boronda	2	80	165	39	1
2000-10-18	Boronda	2	86	165	39	1
2000-10-18	Boronda	2	85	165	39	1
2000-10-18	Boronda	2	80	165	39	1
2000-10-18	Boronda	2	68	165	39	1
2000-10-18	Boronda	2	78	165	39	1
2000-10-18	Boronda	2	75	165	39	1
2000-10-18	Boronda	2	79	165	39	1
2000-10-18	Boronda	2	75	165	39	1
2000-10-18	Boronda	2	71	165	39	1
2000-10-18	Boronda	2	73	165	39	1
2000-10-18	Boronda	2	73	165	39	1
2000-10-18	Boronda	2	76	165	39	1
2000-10-18	Boronda	2	73	165	39	1
2000-10-18	Boronda	2	78	165	39	1
2000-10-18	Boronda	2	77	165	39	1
2000-10-18	Boronda	2	65	165	39	1
2000-10-18	Boronda	2	76	165	39	1
2000-10-18	Boronda	3	75	165	39	1
2000-10-18	Boronda	3	100	165	39	1
2000-10-18	Boronda	3	79	165	39	1
2000-10-18	Boronda	3	65	165	39	1
2000-10-18	Boronda	3	57	165	39	1
2000-10-18	Boronda	3	64	165	39	1
2000-10-18	Boronda	3	72	165	39	1
2000-10-18	Boronda	3	65	165	39	1
2000-10-18	Boronda	3	84	165	39	1
2000-10-18	Boronda	3	87	165	39	1
2000-10-18	Boronda	3	95	165	39	1
2000-10-18	Boronda	3	77	165	39	1
2000-10-18	Boronda	3	70	165	39	1
2000-10-18	Boronda	3	81	165	39	1
2000-10-18	Boronda	3	73	165	39	1
2000-10-18	Boronda	3	94	165	39	1
2000-10-18	Boronda	3	68	165	39	1
2000-10-18	Boronda	3	69	165	39	1
2000-10-18	Boronda	3	70	165	39	1
2000-10-18	Boronda	3	112	165	39	1
2000-10-18	Boronda	3	103	165	39	1
2000-10-18	Boronda	3	79	165	39	1
2000-10-18	Boronda	3	79	165	39	1
2000-10-18	Boronda	3	103	165	39	1
2000-10-18	Boronda	3	82	165	39	1
2000-10-18	Boronda	3	96	165	39	1
2000-10-18	Boronda	3	76	165	39	1
2000-10-18	Boronda	3	92	165	39	1
2000-10-18	Boronda	3	99	165	39	1
2000-10-18	Boronda	3	78	165	39	1
2000-10-18	Boronda	3	61	165	39	1
2001-10-03	Boronda	1	64	273	25	1
2001-10-03	Boronda	1	73	273	25	1
2001-10-03	Boronda	1	85	273	25	1
2001-10-03	Boronda	1	89	273	25	1
2001-10-03	Boronda	1	74	273	25	1
2001-10-03	Boronda	1	83	273	25	1
2001-10-03	Boronda	1	69	273	25	1
2001-10-03	Boronda	1	93	273	25	1
2001-10-03	Boronda	1	100	273	25	1
2001-10-03	Boronda	1	73	273	25	1
2001-10-03	Boronda	1	73	273	25	1
2001-10-03	Boronda	1	87	273	25	1
2001-10-03	Boronda	1	93	273	25	1
2001-10-03	Boronda	1	75	273	25	1
2001-10-03	Boronda	1	78	273	25	1
2001-10-03	Boronda	1	106	273	25	1
2001-10-03	Boronda	1	84	273	25	1
2001-10-03	Boronda	1	85	273	25	1
2001-10-03	Boronda	1	65	273	25	1
2001-10-03	Boronda	1	89	273	25	1
2001-10-03	Boronda	1	85	273	25	1
2001-10-03	Boronda	1	103	273	25	1
2001-10-03	Boronda	1	80	273	25	1
2001-10-03	Boronda	1	84	273	25	1
2001-10-03	Boronda	1	77	273	25	1
2001-10-03	Boronda	1	73	273	25	1
2001-10-03	Boronda	1	69	273	25	1
2001-10-03	Boronda	1	67	273	25	1
2001-10-03	Boronda	1	73	273	25	1
2001-10-03	Boronda	1	76	273	25	1
2001-10-03	Boronda	1	67	273	25	1
2001-10-03	Boronda	1	81	273	25	1
2001-10-03	Boronda	1	61	273	25	1
2001-10-03	Boronda	1	62	273	25	1
2001-10-03	Boronda	1	63	273	25	1
2001-10-03	Boronda	1	72	273	25	1
2001-10-03	Boronda	1	58	273	25	1
2001-10-03	Boronda	1	63	273	25	1
2001-10-03	Boronda	1	72	273	25	1
2001-10-03	Boronda	1	59	273	25	1
2001-10-03	Boronda	1	59	273	25	1
2001-10-03	Boronda	1	62	273	25	1
2001-10-03	Boronda	1	67	273	25	1
2001-10-03	Boronda	1	89	273	25	1
2001-10-03	Boronda	1	77	273	25	1
2001-10-03	Boronda	1	115	273	25	1
2001-10-03	Boronda	1	90	273	25	1
2001-10-03	Boronda	1	65	273	25	1
2001-10-03	Boronda	1	101	273	25	1
2001-10-03	Boronda	1	118	273	25	1
2001-10-03	Boronda	1	61	273	25	1
2001-10-03	Boronda	1	132	273	25	1
2001-10-03	Boronda	1	84	273	25	1
2001-10-03	Boronda	1	96	273	25	1
2001-10-03	Boronda	1	95	273	25	1
2001-10-03	Boronda	1	85	273	25	1
2001-10-03	Boronda	1	104	273	25	1
2001-10-03	Boronda	1	86	273	25	1
2001-10-03	Boronda	1	76	273	25	1
2001-10-03	Boronda	1	90	273	25	1
2001-10-03	Boronda	1	102	273	25	1
2001-10-03	Boronda	1	85	273	25	1
2001-10-03	Boronda	1	86	273	25	1
2001-10-03	Boronda	1	80	273	25	1
2001-10-03	Boronda	1	73	273	25	1
2001-10-03	Boronda	1	61	273	25	1
2001-10-03	Boronda	1	70	273	25	1
2001-10-03	Boronda	1	61	273	25	1
2001-10-03	Boronda	1	81	273	25	1
2001-10-03	Boronda	1	65	273	25	1
2001-10-03	Boronda	1	68	273	25	1
2001-10-03	Boronda	1	63	273	25	1
2001-10-03	Boronda	1	68	273	25	1
2001-10-03	Boronda	1	69	273	25	1
2001-10-03	Boronda	1	67	273	25	1
2001-10-03	Boronda	1	70	273	25	1
2001-10-03	Boronda	1	70	273	25	1
2001-10-03	Boronda	1	69	273	25	1
2001-10-03	Boronda	1	61	273	25	1
2001-10-03	Boronda	1	60	273	25	1
2001-10-03	Boronda	1	73	273	25	1
2001-10-03	Boronda	1	63	273	25	1
2001-10-03	Boronda	1	63	273	25	1
2001-10-03	Boronda	1	69	273	25	1
2001-10-03	Boronda	1	56	273	25	1
2001-10-03	Boronda	2	86	273	25	1
2001-10-03	Boronda	2	107	273	25	1
2001-10-03	Boronda	2	92	273	25	1
2001-10-03	Boronda	2	95	273	25	1
2001-10-03	Boronda	2	98	273	25	1
2001-10-03	Boronda	2	72	273	25	1
2001-10-03	Boronda	2	76	273	25	1
2001-10-03	Boronda	2	65	273	25	1
2001-10-03	Boronda	2	71	273	25	1
2001-10-03	Boronda	2	90	273	25	1
2001-10-03	Boronda	2	70	273	25	1
2001-10-03	Boronda	2	92	273	25	1
2001-10-03	Boronda	2	80	273	25	1
2001-10-03	Boronda	2	90	273	25	1
2001-10-03	Boronda	2	70	273	25	1
2001-10-03	Boronda	2	83	273	25	1
2001-10-03	Boronda	2	70	273	25	1
2001-10-03	Boronda	2	68	273	25	1
2001-10-03	Boronda	2	75	273	25	1
2001-10-03	Boronda	2	73	273	25	1
2001-10-03	Boronda	2	73	273	25	1
2001-10-03	Boronda	2	80	273	25	1
2001-10-03	Boronda	2	72	273	25	1
2001-10-03	Boronda	2	70	273	25	1
2001-10-03	Boronda	2	75	273	25	1
2001-10-03	Boronda	2	85	273	25	1
2001-10-03	Boronda	2	70	273	25	1
2001-10-03	Boronda	2	108	273	25	1
2001-10-03	Boronda	2	73	273	25	1
2001-10-03	Boronda	2	71	273	25	1
2001-10-03	Boronda	2	92	273	25	1
2001-10-03	Boronda	2	62	273	25	1
2001-10-03	Boronda	2	63	273	25	1
2001-10-03	Boronda	2	53	273	25	1
2001-10-03	Boronda	2	88	273	25	1
2001-10-03	Boronda	2	79	273	25	1
2001-10-03	Boronda	2	74	273	25	1
2001-10-03	Boronda	2	67	273	25	1
2001-10-03	Boronda	2	72	273	25	1
2001-10-03	Boronda	2	67	273	25	1
2001-10-03	Boronda	2	63	273	25	1
2001-10-03	Boronda	2	59	273	25	1
2001-10-03	Boronda	2	64	273	25	1
2001-10-03	Boronda	3	65	273	25	1
2001-10-03	Boronda	3	67	273	25	1
2001-10-03	Boronda	3	67	273	25	1
2001-10-03	Boronda	3	75	273	25	1
2001-10-03	Boronda	3	66	273	25	1
2001-10-03	Boronda	3	61	273	25	1
2001-10-03	Boronda	3	85	273	25	1
2001-10-03	Boronda	3	93	273	25	1
2001-10-03	Boronda	3	78	273	25	1
2001-10-03	Boronda	3	65	273	25	1
2001-10-03	Boronda	3	70	273	25	1
2001-10-03	Boronda	3	65	273	25	1
2001-10-03	Boronda	3	56	273	25	1
2001-10-03	Boronda	3	81	273	25	1
2001-10-03	Boronda	3	61	273	25	1
2001-10-03	Boronda	3	63	273	25	1
2001-10-03	Boronda	3	91	273	25	1
2001-10-03	Boronda	3	77	273	25	1
2001-10-03	Boronda	3	78	273	25	1
2001-10-03	Boronda	3	71	273	25	1
2001-10-03	Boronda	3	86	273	25	1
2001-10-03	Boronda	3	59	273	25	1
2002-10-07	Boronda	1	66	265	23	1
2002-10-07	Boronda	1	69	265	23	1
2002-10-07	Boronda	1	69	265	23	1
2002-10-07	Boronda	1	77	265	23	1
2002-10-07	Boronda	1	56	265	23	1
2002-10-07	Boronda	1	68	265	23	1
2002-10-07	Boronda	1	54	265	23	1
2002-10-07	Boronda	1	52	265	23	1
2002-10-07	Boronda	1	74	265	23	1
2002-10-07	Boronda	1	70	265	23	1
2002-10-07	Boronda	1	78	265	23	1
2002-10-07	Boronda	1	53	265	23	1
2002-10-07	Boronda	1	63	265	23	1
2002-10-07	Boronda	1	69	265	23	1
2002-10-07	Boronda	1	58	265	23	1
2002-10-07	Boronda	1	55	265	23	1
2002-10-07	Boronda	1	52	265	23	1
2002-10-07	Boronda	1	69	265	23	1
2002-10-07	Boronda	1	73	265	23	1
2002-10-07	Boronda	1	55	265	23	1
2002-10-07	Boronda	1	59	265	23	1
2002-10-07	Boronda	1	56	265	23	1
2002-10-07	Boronda	1	70	265	23	1
2002-10-07	Boronda	1	53	265	23	1
2002-10-07	Boronda	1	64	265	23	1
2002-10-07	Boronda	1	64	265	23	1
2002-10-07	Boronda	1	50	265	23	1
2002-10-07	Boronda	1	50	265	23	1
2002-10-07	Boronda	1	56	265	23	1
2002-10-07	Boronda	1	60	265	23	1
2002-10-07	Boronda	1	75	265	23	1
2002-10-07	Boronda	1	83	265	23	1
2002-10-07	Boronda	1	78	265	23	1
2002-10-07	Boronda	1	100	265	23	1
2002-10-07	Boronda	1	64	265	23	1
2002-10-07	Boronda	1	71	265	23	1
2002-10-07	Boronda	1	96	265	23	1
2002-10-07	Boronda	1	50	265	23	1
2002-10-07	Boronda	1	93	265	23	1
2002-10-07	Boronda	1	82	265	23	1
2002-10-07	Boronda	1	48	265	23	1
2002-10-07	Boronda	1	70	265	23	1
2002-10-07	Boronda	1	73	265	23	1
2002-10-07	Boronda	1	64	265	23	1
2002-10-07	Boronda	1	66	265	23	1
2002-10-07	Boronda	1	69	265	23	1
2002-10-07	Boronda	1	65	265	23	1
2002-10-07	Boronda	1	59	265	23	1
2002-10-07	Boronda	1	57	265	23	1
2002-10-07	Boronda	1	54	265	23	1
2002-10-07	Boronda	1	85	265	23	1
2002-10-07	Boronda	1	74	265	23	1
2002-10-07	Boronda	1	70	265	23	1
2002-10-07	Boronda	1	52	265	23	1
2002-10-07	Boronda	1	71	265	23	1
2002-10-07	Boronda	1	63	265	23	1
2002-10-07	Boronda	1	62	265	23	1
2002-10-07	Boronda	1	77	265	23	1
2002-10-07	Boronda	1	64	265	23	1
2002-10-07	Boronda	1	64	265	23	1
2002-10-07	Boronda	1	51	265	23	1
2002-10-07	Boronda	1	53	265	23	1
2002-10-07	Boronda	1	50	265	23	1
2002-10-07	Boronda	1	54	265	23	1
2002-10-07	Boronda	1	52	265	23	1
2002-10-07	Boronda	1	54	265	23	1
2002-10-07	Boronda	1	67	265	23	1
2002-10-07	Boronda	1	58	265	23	1
2002-10-07	Boronda	1	71	265	23	1
2002-10-07	Boronda	1	94	265	23	1
2002-10-07	Boronda	1	67	265	23	1
2002-10-07	Boronda	1	57	265	23	1
2002-10-07	Boronda	1	93	265	23	1
2002-10-07	Boronda	1	71	265	23	1
2002-10-07	Boronda	1	87	265	23	1
2002-10-07	Boronda	1	85	265	23	1
2002-10-07	Boronda	1	64	265	23	1
2002-10-07	Boronda	1	75	265	23	1
2002-10-07	Boronda	1	69	265	23	1
2002-10-07	Boronda	1	64	265	23	1
2002-10-07	Boronda	1	57	265	23	1
2002-10-07	Boronda	1	57	265	23	1
2002-10-07	Boronda	1	92	265	23	1
2002-10-07	Boronda	1	68	265	23	1
2002-10-07	Boronda	1	84	265	23	1
2002-10-07	Boronda	1	68	265	23	1
2002-10-07	Boronda	1	63	265	23	1
2002-10-07	Boronda	1	46	265	23	1
2002-10-07	Boronda	1	67	265	23	1
2002-10-07	Boronda	1	62	265	23	1
2002-10-07	Boronda	1	68	265	23	1
2002-10-07	Boronda	1	70	265	23	1
2002-10-07	Boronda	1	65	265	23	1
2002-10-07	Boronda	1	64	265	23	1
2002-10-07	Boronda	1	48	265	23	1
2002-10-07	Boronda	1	69	265	23	1
2002-10-07	Boronda	1	64	265	23	1
2002-10-07	Boronda	1	74	265	23	1
2002-10-07	Boronda	1	56	265	23	1
2002-10-07	Boronda	1	74	265	23	1
2002-10-07	Boronda	1	68	265	23	1
2002-10-07	Boronda	1	59	265	23	1
2002-10-07	Boronda	1	72	265	23	1
2002-10-07	Boronda	1	69	265	23	1
2002-10-07	Boronda	1	86	265	23	1
2002-10-07	Boronda	1	89	265	23	1
2002-10-07	Boronda	1	57	265	23	1
2002-10-07	Boronda	1	71	265	23	1
2002-10-07	Boronda	1	75	265	23	1
2002-10-07	Boronda	1	62	265	23	1
2002-10-07	Boronda	1	49	265	23	1
2002-10-07	Boronda	1	75	265	23	1
2002-10-07	Boronda	1	62	265	23	1
2002-10-07	Boronda	1	59	265	23	1
2002-10-07	Boronda	1	54	265	23	1
2002-10-07	Boronda	1	92	265	23	1
2002-10-07	Boronda	1	60	265	23	1
2002-10-07	Boronda	1	72	265	23	1
2002-10-07	Boronda	1	106	265	23	1
2002-10-07	Boronda	1	84	265	23	1
2002-10-07	Boronda	1	66	265	23	1
2002-10-07	Boronda	1	81	265	23	1
2002-10-07	Boronda	1	93	265	23	1
2002-10-07	Boronda	1	50	265	23	1
2002-10-07	Boronda	1	92	265	23	1
2002-10-07	Boronda	1	80	265	23	1
2002-10-07	Boronda	1	52	265	23	1
2002-10-07	Boronda	1	65	265	23	1
2002-10-07	Boronda	1	60	265	23	1
2002-10-07	Boronda	1	79	265	23	1
2002-10-07	Boronda	1	62	265	23	1
2002-10-07	Boronda	1	80	265	23	1
2002-10-07	Boronda	1	70	265	23	1
2002-10-07	Boronda	1	62	265	23	1
2002-10-07	Boronda	1	50	265	23	1
2002-10-07	Boronda	1	71	265	23	1
2002-10-07	Boronda	1	65	265	23	1
2002-10-07	Boronda	1	61	265	23	1
2002-10-07	Boronda	1	71	265	23	1
2002-10-07	Boronda	1	48	265	23	1
2002-10-07	Boronda	1	66	265	23	1
2002-10-07	Boronda	1	67	265	23	1
2002-10-07	Boronda	1	49	265	23	1
2002-10-07	Boronda	1	74	265	23	1
2002-10-07	Boronda	1	57	265	23	1
2002-10-07	Boronda	1	62	265	23	1
2002-10-07	Boronda	1	80	265	23	1
2002-10-07	Boronda	1	79	265	23	1
2002-10-07	Boronda	1	67	265	23	1
2002-10-07	Boronda	1	76	265	23	1
2002-10-07	Boronda	1	79	265	23	1
2002-10-07	Boronda	1	61	265	23	1
2002-10-07	Boronda	1	77	265	23	1
2002-10-07	Boronda	1	71	265	23	1
2002-10-07	Boronda	1	72	265	23	1
2002-10-07	Boronda	1	90	265	23	1
2002-10-07	Boronda	1	64	265	23	1
2002-10-07	Boronda	1	84	265	23	1
2002-10-07	Boronda	1	83	265	23	1
2002-10-07	Boronda	1	89	265	23	1
2002-10-07	Boronda	1	80	265	23	1
2002-10-07	Boronda	1	64	265	23	1
2002-10-07	Boronda	1	54	265	23	1
2002-10-07	Boronda	1	58	265	23	1
2002-10-07	Boronda	1	108	265	23	1
2002-10-07	Boronda	1	57	265	23	1
2002-10-07	Boronda	1	83	265	23	1
2002-10-07	Boronda	1	69	265	23	1
2002-10-07	Boronda	1	56	265	23	1
2002-10-07	Boronda	1	78	265	23	1
2002-10-07	Boronda	1	57	265	23	1
2002-10-07	Boronda	1	63	265	23	1
2002-10-07	Boronda	1	59	265	23	1
2002-10-07	Boronda	1	67	265	23	1
2002-10-07	Boronda	1	73	265	23	1
2002-10-07	Boronda	1	69	265	23	1
2002-10-07	Boronda	1	56	265	23	1
2002-10-07	Boronda	1	51	265	23	1
2002-10-07	Boronda	1	55	265	23	1
2002-10-07	Boronda	2	92	265	23	1
2002-10-07	Boronda	2	47	265	23	1
2002-10-07	Boronda	2	64	265	23	1
2002-10-07	Boronda	2	64	265	23	1
2002-10-07	Boronda	2	63	265	23	1
2002-10-07	Boronda	2	57	265	23	1
2002-10-07	Boronda	2	55	265	23	1
2002-10-07	Boronda	2	57	265	23	1
2002-10-07	Boronda	2	55	265	23	1
2002-10-07	Boronda	2	61	265	23	1
2002-10-07	Boronda	2	97	265	23	1
2002-10-07	Boronda	2	54	265	23	1
2002-10-07	Boronda	2	60	265	23	1
2002-10-07	Boronda	2	56	265	23	1
2002-10-07	Boronda	2	72	265	23	1
2002-10-07	Boronda	2	45	265	23	1
2002-10-07	Boronda	2	66	265	23	1
2002-10-07	Boronda	2	73	265	23	1
2002-10-07	Boronda	2	71	265	23	1
2002-10-07	Boronda	2	63	265	23	1
2002-10-07	Boronda	2	63	265	23	1
2002-10-07	Boronda	2	74	265	23	1
2002-10-07	Boronda	2	53	265	23	1
2002-10-07	Boronda	2	73	265	23	1
2002-10-07	Boronda	2	72	265	23	1
2002-10-07	Boronda	2	54	265	23	1
2002-10-07	Boronda	2	59	265	23	1
2002-10-07	Boronda	2	62	265	23	1
2002-10-07	Boronda	2	63	265	23	1
2002-10-07	Boronda	2	56	265	23	1
2002-10-07	Boronda	2	67	265	23	1
2002-10-07	Boronda	2	67	265	23	1
2002-10-07	Boronda	2	51	265	23	1
2002-10-07	Boronda	2	53	265	23	1
2002-10-07	Boronda	2	69	265	23	1
2002-10-07	Boronda	2	58	265	23	1
2002-10-07	Boronda	2	63	265	23	1
2002-10-07	Boronda	2	63	265	23	1
2002-10-07	Boronda	2	52	265	23	1
2002-10-07	Boronda	2	53	265	23	1
2002-10-07	Boronda	2	53	265	23	1
2002-10-07	Boronda	2	52	265	23	1
2002-10-07	Boronda	2	104	265	23	1
2002-10-07	Boronda	2	95	265	23	1
2002-10-07	Boronda	2	68	265	23	1
2002-10-07	Boronda	2	83	265	23	1
2002-10-07	Boronda	2	66	265	23	1
2002-10-07	Boronda	2	88	265	23	1
2002-10-07	Boronda	2	63	265	23	1
2002-10-07	Boronda	2	90	265	23	1
2002-10-07	Boronda	2	60	265	23	1
2002-10-07	Boronda	2	45	265	23	1
2002-10-07	Boronda	2	84	265	23	1
2002-10-07	Boronda	2	77	265	23	1
2002-10-07	Boronda	2	86	265	23	1
2002-10-07	Boronda	2	75	265	23	1
2002-10-07	Boronda	2	123	265	23	1
2002-10-07	Boronda	2	88	265	23	1
2002-10-07	Boronda	2	63	265	23	1
2002-10-07	Boronda	2	71	265	23	1
2002-10-07	Boronda	2	74	265	23	1
2002-10-07	Boronda	2	85	265	23	1
2002-10-07	Boronda	2	65	265	23	1
2002-10-07	Boronda	2	65	265	23	1
2002-10-07	Boronda	2	83	265	23	1
2002-10-07	Boronda	2	72	265	23	1
2002-10-07	Boronda	2	70	265	23	1
2002-10-07	Boronda	2	68	265	23	1
2002-10-07	Boronda	2	72	265	23	1
2002-10-07	Boronda	2	79	265	23	1
2002-10-07	Boronda	2	78	265	23	1
2002-10-07	Boronda	2	62	265	23	1
2002-10-07	Boronda	2	54	265	23	1
2002-10-07	Boronda	2	60	265	23	1
2002-10-07	Boronda	2	59	265	23	1
2002-10-07	Boronda	2	51	265	23	1
2002-10-07	Boronda	2	62	265	23	1
2002-10-07	Boronda	2	69	265	23	1
2002-10-07	Boronda	2	63	265	23	1
2002-10-07	Boronda	2	62	265	23	1
2002-10-07	Boronda	2	75	265	23	1
2002-10-07	Boronda	2	65	265	23	1
2002-10-07	Boronda	2	61	265	23	1
2002-10-07	Boronda	2	77	265	23	1
2002-10-07	Boronda	2	76	265	23	1
2002-10-07	Boronda	2	49	265	23	1
2002-10-07	Boronda	2	46	265	23	1
2002-10-07	Boronda	2	97	265	23	1
2002-10-07	Boronda	2	67	265	23	1
2002-10-07	Boronda	2	113	265	23	1
2002-10-07	Boronda	2	58	265	23	1
2002-10-07	Boronda	2	56	265	23	1
2002-10-07	Boronda	2	61	265	23	1
2002-10-07	Boronda	2	52	265	23	1
2002-10-07	Boronda	2	49	265	23	1
2002-10-07	Boronda	2	74	265	23	1
2002-10-07	Boronda	2	65	265	23	1
2002-10-07	Boronda	2	52	265	23	1
2002-10-07	Boronda	2	46	265	23	1
2002-10-07	Boronda	2	81	265	23	1
2002-10-07	Boronda	2	57	265	23	1
2002-10-07	Boronda	2	57	265	23	1
2002-10-07	Boronda	3	66	265	23	1
2002-10-07	Boronda	3	62	265	23	1
2002-10-07	Boronda	3	68	265	23	1
2002-10-07	Boronda	3	79	265	23	1
2002-10-07	Boronda	3	80	265	23	1
2002-10-07	Boronda	3	89	265	23	1
2002-10-07	Boronda	3	77	265	23	1
2002-10-07	Boronda	3	72	265	23	1
2002-10-07	Boronda	3	62	265	23	1
2002-10-07	Boronda	3	72	265	23	1
2002-10-07	Boronda	3	72	265	23	1
2002-10-07	Boronda	3	52	265	23	1
2002-10-07	Boronda	3	65	265	23	1
2002-10-07	Boronda	3	60	265	23	1
2002-10-07	Boronda	3	86	265	23	1
2002-10-07	Boronda	3	65	265	23	1
2002-10-07	Boronda	3	54	265	23	1
2002-10-07	Boronda	3	76	265	23	1
2002-10-07	Boronda	3	57	265	23	1
2002-10-07	Boronda	3	66	265	23	1
2002-10-07	Boronda	3	55	265	23	1
2002-10-07	Boronda	3	65	265	23	1
2002-10-07	Boronda	3	72	265	23	1
2002-10-07	Boronda	3	68	265	23	1
2002-10-07	Boronda	3	58	265	23	1
2002-10-07	Boronda	3	79	265	23	1
2002-10-07	Boronda	3	53	265	23	1
2002-10-07	Boronda	3	57	265	23	1
2002-10-07	Boronda	3	72	265	23	1
2002-10-07	Boronda	3	76	265	23	1
2002-10-07	Boronda	3	56	265	23	1
2002-10-07	Boronda	3	53	265	23	1
2002-10-07	Boronda	3	67	265	23	1
2002-10-07	Boronda	3	61	265	23	1
2002-10-07	Boronda	3	63	265	23	1
2002-10-07	Boronda	3	56	265	23	1
2002-10-07	Boronda	3	51	265	23	1
2002-10-07	Boronda	3	57	265	23	1
2002-10-07	Boronda	3	56	265	23	1
2003-10-01	Boronda	1	66	265	23	1
2003-10-01	Boronda	1	69	265	23	1
2003-10-01	Boronda	1	69	265	23	1
2003-10-01	Boronda	1	77	265	23	1
2003-10-01	Boronda	1	56	265	23	1
2003-10-01	Boronda	1	68	265	23	1
2003-10-01	Boronda	1	54	265	23	1
2003-10-01	Boronda	1	52	265	23	1
2003-10-01	Boronda	1	74	265	23	1
2003-10-01	Boronda	1	70	265	23	1
2003-10-01	Boronda	1	78	265	23	1
2003-10-01	Boronda	1	53	265	23	1
2003-10-01	Boronda	1	63	265	23	1
2003-10-01	Boronda	1	69	265	23	1
2003-10-01	Boronda	1	58	265	23	1
2003-10-01	Boronda	1	55	265	23	1
2003-10-01	Boronda	1	52	265	23	1
2003-10-01	Boronda	1	69	265	23	1
2003-10-01	Boronda	1	73	265	23	1
2003-10-01	Boronda	1	55	265	23	1
2003-10-01	Boronda	1	59	265	23	1
2003-10-01	Boronda	1	56	265	23	1
2003-10-01	Boronda	1	70	265	23	1
2003-10-01	Boronda	1	53	265	23	1
2003-10-01	Boronda	1	64	265	23	1
2003-10-01	Boronda	1	64	265	23	1
2003-10-01	Boronda	1	50	265	23	1
2003-10-01	Boronda	1	50	265	23	1
2003-10-01	Boronda	1	56	265	23	1
2003-10-01	Boronda	1	60	265	23	1
2003-10-01	Boronda	1	75	265	23	1
2003-10-01	Boronda	1	83	265	23	1
2003-10-01	Boronda	1	78	265	23	1
2003-10-01	Boronda	1	100	265	23	1
2003-10-01	Boronda	1	64	265	23	1
2003-10-01	Boronda	1	71	265	23	1
2003-10-01	Boronda	1	96	265	23	1
2003-10-01	Boronda	1	50	265	23	1
2003-10-01	Boronda	1	93	265	23	1
2003-10-01	Boronda	1	82	265	23	1
2003-10-01	Boronda	1	48	265	23	1
2003-10-01	Boronda	1	70	265	23	1
2003-10-01	Boronda	1	73	265	23	1
2003-10-01	Boronda	1	64	265	23	1
2003-10-01	Boronda	1	66	265	23	1
2003-10-01	Boronda	1	69	265	23	1
2003-10-01	Boronda	1	65	265	23	1
2003-10-01	Boronda	1	59	265	23	1
2003-10-01	Boronda	1	57	265	23	1
2003-10-01	Boronda	1	54	265	23	1
2003-10-01	Boronda	1	85	265	23	1
2003-10-01	Boronda	1	74	265	23	1
2003-10-01	Boronda	1	70	265	23	1
2003-10-01	Boronda	1	52	265	23	1
2003-10-01	Boronda	1	71	265	23	1
2003-10-01	Boronda	1	63	265	23	1
2003-10-01	Boronda	1	62	265	23	1
2003-10-01	Boronda	1	77	265	23	1
2003-10-01	Boronda	1	64	265	23	1
2003-10-01	Boronda	1	64	265	23	1
2003-10-01	Boronda	1	51	265	23	1
2003-10-01	Boronda	1	53	265	23	1
2003-10-01	Boronda	1	50	265	23	1
2003-10-01	Boronda	1	54	265	23	1
2003-10-01	Boronda	1	52	265	23	1
2003-10-01	Boronda	1	54	265	23	1
2003-10-01	Boronda	1	67	265	23	1
2003-10-01	Boronda	1	58	265	23	1
2003-10-01	Boronda	1	71	265	23	1
2003-10-01	Boronda	1	94	265	23	1
2003-10-01	Boronda	1	67	265	23	1
2003-10-01	Boronda	1	57	265	23	1
2003-10-01	Boronda	1	93	265	23	1
2003-10-01	Boronda	1	71	265	23	1
2003-10-01	Boronda	1	87	265	23	1
2003-10-01	Boronda	1	85	265	23	1
2003-10-01	Boronda	1	64	265	23	1
2003-10-01	Boronda	1	75	265	23	1
2003-10-01	Boronda	1	69	265	23	1
2003-10-01	Boronda	1	64	265	23	1
2003-10-01	Boronda	1	57	265	23	1
2003-10-01	Boronda	1	57	265	23	1
2003-10-01	Boronda	1	92	265	23	1
2003-10-01	Boronda	1	68	265	23	1
2003-10-01	Boronda	1	84	265	23	1
2003-10-01	Boronda	1	68	265	23	1
2003-10-01	Boronda	1	63	265	23	1
2003-10-01	Boronda	1	46	265	23	1
2003-10-01	Boronda	1	67	265	23	1
2003-10-01	Boronda	1	62	265	23	1
2003-10-01	Boronda	1	68	265	23	1
2003-10-01	Boronda	1	70	265	23	1
2003-10-01	Boronda	1	65	265	23	1
2003-10-01	Boronda	1	64	265	23	1
2003-10-01	Boronda	1	48	265	23	1
2003-10-01	Boronda	1	69	265	23	1
2003-10-01	Boronda	1	64	265	23	1
2003-10-01	Boronda	1	74	265	23	1
2003-10-01	Boronda	1	56	265	23	1
2003-10-01	Boronda	1	74	265	23	1
2003-10-01	Boronda	1	68	265	23	1
2003-10-01	Boronda	1	59	265	23	1
2003-10-01	Boronda	1	72	265	23	1
2003-10-01	Boronda	1	69	265	23	1
2003-10-01	Boronda	1	86	265	23	1
2003-10-01	Boronda	1	89	265	23	1
2003-10-01	Boronda	1	57	265	23	1
2003-10-01	Boronda	1	71	265	23	1
2003-10-01	Boronda	1	75	265	23	1
2003-10-01	Boronda	1	62	265	23	1
2003-10-01	Boronda	1	49	265	23	1
2003-10-01	Boronda	1	75	265	23	1
2003-10-01	Boronda	1	62	265	23	1
2003-10-01	Boronda	1	59	265	23	1
2003-10-01	Boronda	1	54	265	23	1
2003-10-01	Boronda	1	92	265	23	1
2003-10-01	Boronda	1	60	265	23	1
2003-10-01	Boronda	1	72	265	23	1
2003-10-01	Boronda	1	106	265	23	1
2003-10-01	Boronda	1	84	265	23	1
2003-10-01	Boronda	1	66	265	23	1
2003-10-01	Boronda	1	81	265	23	1
2003-10-01	Boronda	1	93	265	23	1
2003-10-01	Boronda	1	50	265	23	1
2003-10-01	Boronda	1	92	265	23	1
2003-10-01	Boronda	1	80	265	23	1
2003-10-01	Boronda	1	52	265	23	1
2003-10-01	Boronda	1	65	265	23	1
2003-10-01	Boronda	1	60	265	23	1
2003-10-01	Boronda	1	79	265	23	1
2003-10-01	Boronda	1	62	265	23	1
2003-10-01	Boronda	1	80	265	23	1
2003-10-01	Boronda	1	70	265	23	1
2003-10-01	Boronda	1	62	265	23	1
2003-10-01	Boronda	1	50	265	23	1
2003-10-01	Boronda	1	71	265	23	1
2003-10-01	Boronda	1	65	265	23	1
2003-10-01	Boronda	1	61	265	23	1
2003-10-01	Boronda	1	71	265	23	1
2003-10-01	Boronda	1	48	265	23	1
2003-10-01	Boronda	1	66	265	23	1
2003-10-01	Boronda	1	67	265	23	1
2003-10-01	Boronda	1	49	265	23	1
2003-10-01	Boronda	1	74	265	23	1
2003-10-01	Boronda	1	57	265	23	1
2003-10-01	Boronda	1	62	265	23	1
2003-10-01	Boronda	1	80	265	23	1
2003-10-01	Boronda	1	79	265	23	1
2003-10-01	Boronda	1	67	265	23	1
2003-10-01	Boronda	1	76	265	23	1
2003-10-01	Boronda	1	79	265	23	1
2003-10-01	Boronda	1	61	265	23	1
2003-10-01	Boronda	1	77	265	23	1
2003-10-01	Boronda	1	71	265	23	1
2003-10-01	Boronda	1	72	265	23	1
2003-10-01	Boronda	1	90	265	23	1
2003-10-01	Boronda	1	64	265	23	1
2003-10-01	Boronda	1	84	265	23	1
2003-10-01	Boronda	1	83	265	23	1
2003-10-01	Boronda	1	89	265	23	1
2003-10-01	Boronda	1	80	265	23	1
2003-10-01	Boronda	1	64	265	23	1
2003-10-01	Boronda	1	54	265	23	1
2003-10-01	Boronda	1	58	265	23	1
2003-10-01	Boronda	1	108	265	23	1
2003-10-01	Boronda	1	57	265	23	1
2003-10-01	Boronda	1	83	265	23	1
2003-10-01	Boronda	1	69	265	23	1
2003-10-01	Boronda	1	56	265	23	1
2003-10-01	Boronda	1	78	265	23	1
2003-10-01	Boronda	1	57	265	23	1
2003-10-01	Boronda	1	63	265	23	1
2003-10-01	Boronda	1	59	265	23	1
2003-10-01	Boronda	1	67	265	23	1
2003-10-01	Boronda	1	73	265	23	1
2003-10-01	Boronda	1	69	265	23	1
2003-10-01	Boronda	1	56	265	23	1
2003-10-01	Boronda	1	51	265	23	1
2003-10-01	Boronda	1	55	265	23	1
2003-10-01	Boronda	2	92	265	23	1
2003-10-01	Boronda	2	47	265	23	1
2003-10-01	Boronda	2	64	265	23	1
2003-10-01	Boronda	2	64	265	23	1
2003-10-01	Boronda	2	63	265	23	1
2003-10-01	Boronda	2	57	265	23	1
2003-10-01	Boronda	2	55	265	23	1
2003-10-01	Boronda	2	57	265	23	1
2003-10-01	Boronda	2	55	265	23	1
2003-10-01	Boronda	2	61	265	23	1
2003-10-01	Boronda	2	97	265	23	1
2003-10-01	Boronda	2	54	265	23	1
2003-10-01	Boronda	2	60	265	23	1
2003-10-01	Boronda	2	56	265	23	1
2003-10-01	Boronda	2	72	265	23	1
2003-10-01	Boronda	2	45	265	23	1
2003-10-01	Boronda	2	66	265	23	1
2003-10-01	Boronda	2	73	265	23	1
2003-10-01	Boronda	2	71	265	23	1
2003-10-01	Boronda	2	63	265	23	1
2003-10-01	Boronda	2	63	265	23	1
2003-10-01	Boronda	2	74	265	23	1
2003-10-01	Boronda	2	53	265	23	1
2003-10-01	Boronda	2	73	265	23	1
2003-10-01	Boronda	2	72	265	23	1
2003-10-01	Boronda	2	54	265	23	1
2003-10-01	Boronda	2	59	265	23	1
2003-10-01	Boronda	2	62	265	23	1
2003-10-01	Boronda	2	63	265	23	1
2003-10-01	Boronda	2	56	265	23	1
2003-10-01	Boronda	2	67	265	23	1
2003-10-01	Boronda	2	67	265	23	1
2003-10-01	Boronda	2	51	265	23	1
2003-10-01	Boronda	2	53	265	23	1
2003-10-01	Boronda	2	69	265	23	1
2003-10-01	Boronda	2	58	265	23	1
2003-10-01	Boronda	2	63	265	23	1
2003-10-01	Boronda	2	63	265	23	1
2003-10-01	Boronda	2	52	265	23	1
2003-10-01	Boronda	2	53	265	23	1
2003-10-01	Boronda	2	53	265	23	1
2003-10-01	Boronda	2	52	265	23	1
2003-10-01	Boronda	2	104	265	23	1
2003-10-01	Boronda	2	95	265	23	1
2003-10-01	Boronda	2	68	265	23	1
2003-10-01	Boronda	2	83	265	23	1
2003-10-01	Boronda	2	66	265	23	1
2003-10-01	Boronda	2	88	265	23	1
2003-10-01	Boronda	2	63	265	23	1
2003-10-01	Boronda	2	90	265	23	1
2003-10-01	Boronda	2	60	265	23	1
2003-10-01	Boronda	2	45	265	23	1
2003-10-01	Boronda	2	84	265	23	1
2003-10-01	Boronda	2	77	265	23	1
2003-10-01	Boronda	2	86	265	23	1
2003-10-01	Boronda	2	75	265	23	1
2003-10-01	Boronda	2	123	265	23	1
2003-10-01	Boronda	2	88	265	23	1
2003-10-01	Boronda	2	63	265	23	1
2003-10-01	Boronda	2	71	265	23	1
2003-10-01	Boronda	2	74	265	23	1
2003-10-01	Boronda	2	85	265	23	1
2003-10-01	Boronda	2	65	265	23	1
2003-10-01	Boronda	2	65	265	23	1
2003-10-01	Boronda	2	83	265	23	1
2003-10-01	Boronda	2	72	265	23	1
2003-10-01	Boronda	2	70	265	23	1
2003-10-01	Boronda	2	68	265	23	1
2003-10-01	Boronda	2	72	265	23	1
2003-10-01	Boronda	2	79	265	23	1
2003-10-01	Boronda	2	78	265	23	1
2003-10-01	Boronda	2	62	265	23	1
2003-10-01	Boronda	2	54	265	23	1
2003-10-01	Boronda	2	60	265	23	1
2003-10-01	Boronda	2	59	265	23	1
2003-10-01	Boronda	2	51	265	23	1
2003-10-01	Boronda	2	62	265	23	1
2003-10-01	Boronda	2	69	265	23	1
2003-10-01	Boronda	2	63	265	23	1
2003-10-01	Boronda	2	62	265	23	1
2003-10-01	Boronda	2	75	265	23	1
2003-10-01	Boronda	2	65	265	23	1
2003-10-01	Boronda	2	61	265	23	1
2003-10-01	Boronda	2	77	265	23	1
2003-10-01	Boronda	2	76	265	23	1
2003-10-01	Boronda	2	49	265	23	1
2003-10-01	Boronda	2	46	265	23	1
2003-10-01	Boronda	2	97	265	23	1
2003-10-01	Boronda	2	67	265	23	1
2003-10-01	Boronda	2	113	265	23	1
2003-10-01	Boronda	2	58	265	23	1
2003-10-01	Boronda	2	56	265	23	1
2003-10-01	Boronda	2	61	265	23	1
2003-10-01	Boronda	2	52	265	23	1
2003-10-01	Boronda	2	49	265	23	1
2003-10-01	Boronda	2	74	265	23	1
2003-10-01	Boronda	2	65	265	23	1
2003-10-01	Boronda	2	52	265	23	1
2003-10-01	Boronda	2	46	265	23	1
2003-10-01	Boronda	2	81	265	23	1
2003-10-01	Boronda	2	57	265	23	1
2003-10-01	Boronda	2	57	265	23	1
2003-10-01	Boronda	3	66	265	23	1
2003-10-01	Boronda	3	62	265	23	1
2003-10-01	Boronda	3	68	265	23	1
2003-10-01	Boronda	3	79	265	23	1
2003-10-01	Boronda	3	80	265	23	1
2003-10-01	Boronda	3	89	265	23	1
2003-10-01	Boronda	3	77	265	23	1
2003-10-01	Boronda	3	72	265	23	1
2003-10-01	Boronda	3	62	265	23	1
2003-10-01	Boronda	3	72	265	23	1
2003-10-01	Boronda	3	72	265	23	1
2003-10-01	Boronda	3	52	265	23	1
2003-10-01	Boronda	3	65	265	23	1
2003-10-01	Boronda	3	60	265	23	1
2003-10-01	Boronda	3	86	265	23	1
2003-10-01	Boronda	3	65	265	23	1
2003-10-01	Boronda	3	54	265	23	1
2003-10-01	Boronda	3	76	265	23	1
2003-10-01	Boronda	3	57	265	23	1
2003-10-01	Boronda	3	66	265	23	1
2003-10-01	Boronda	3	55	265	23	1
2003-10-01	Boronda	3	65	265	23	1
2003-10-01	Boronda	3	72	265	23	1
2003-10-01	Boronda	3	68	265	23	1
2003-10-01	Boronda	3	58	265	23	1
2003-10-01	Boronda	3	79	265	23	1
2003-10-01	Boronda	3	53	265	23	1
2003-10-01	Boronda	3	57	265	23	1
2003-10-01	Boronda	3	72	265	23	1
2003-10-01	Boronda	3	76	265	23	1
2003-10-01	Boronda	3	56	265	23	1
2003-10-01	Boronda	3	53	265	23	1
2003-10-01	Boronda	3	67	265	23	1
2003-10-01	Boronda	3	61	265	23	1
2003-10-01	Boronda	3	63	265	23	1
2003-10-01	Boronda	3	56	265	23	1
2003-10-01	Boronda	3	51	265	23	1
2003-10-01	Boronda	3	57	265	23	1
2003-10-01	Boronda	3	56	265	23	1
2004-10-01	Boronda	1	50	236	27	1
2004-10-01	Boronda	1	81	236	27	1
2004-10-01	Boronda	1	90	236	27	1
2004-10-01	Boronda	1	60	236	27	1
2004-10-01	Boronda	1	60	236	27	1
2004-10-01	Boronda	1	87	236	27	1
2004-10-01	Boronda	1	55	236	27	1
2004-10-01	Boronda	1	83	236	27	1
2004-10-01	Boronda	1	67	236	27	1
2004-10-01	Boronda	1	61	236	27	1
2004-10-01	Boronda	1	74	236	27	1
2004-10-01	Boronda	1	69	236	27	1
2004-10-01	Boronda	1	80	236	27	1
2004-10-01	Boronda	1	66	236	27	1
2004-10-01	Boronda	1	64	236	27	1
2004-10-01	Boronda	1	75	236	27	1
2004-10-01	Boronda	1	63	236	27	1
2004-10-01	Boronda	1	65	236	27	1
2004-10-01	Boronda	1	71	236	27	1
2004-10-01	Boronda	1	50	236	27	1
2004-10-01	Boronda	1	48	236	27	1
2004-10-01	Boronda	1	59	236	27	1
2004-10-01	Boronda	1	63	236	27	1
2004-10-01	Boronda	1	80	236	27	1
2004-10-01	Boronda	1	60	236	27	1
2004-10-01	Boronda	1	56	236	27	1
2004-10-01	Boronda	1	53	236	27	1
2004-10-01	Boronda	1	74	236	27	1
2004-10-01	Boronda	1	90	236	27	1
2004-10-01	Boronda	1	62	236	27	1
2004-10-01	Boronda	1	58	236	27	1
2004-10-01	Boronda	1	62	236	27	1
2004-10-01	Boronda	1	56	236	27	1
2004-10-01	Boronda	1	60	236	27	1
2004-10-01	Boronda	1	56	236	27	1
2004-10-01	Boronda	1	98	236	27	1
2004-10-01	Boronda	1	75	236	27	1
2004-10-01	Boronda	1	160	236	27	1
2004-10-01	Boronda	1	77	236	27	1
2004-10-01	Boronda	1	66	236	27	1
2004-10-01	Boronda	1	131	236	27	1
2004-10-01	Boronda	1	69	236	27	1
2004-10-01	Boronda	1	69	236	27	1
2004-10-01	Boronda	1	53	236	27	1
2004-10-01	Boronda	1	54	236	27	1
2004-10-01	Boronda	1	53	236	27	1
2004-10-01	Boronda	1	67	236	27	1
2004-10-01	Boronda	1	66	236	27	1
2004-10-01	Boronda	1	58	236	27	1
2004-10-01	Boronda	1	55	236	27	1
2004-10-01	Boronda	1	65	236	27	1
2004-10-01	Boronda	1	75	236	27	1
2004-10-01	Boronda	1	52	236	27	1
2004-10-01	Boronda	1	58	236	27	1
2004-10-01	Boronda	1	70	236	27	1
2004-10-01	Boronda	1	73	236	27	1
2004-10-01	Boronda	1	63	236	27	1
2004-10-01	Boronda	1	63	236	27	1
2004-10-01	Boronda	1	76	236	27	1
2004-10-01	Boronda	1	79	236	27	1
2004-10-01	Boronda	1	70	236	27	1
2004-10-01	Boronda	1	62	236	27	1
2004-10-01	Boronda	1	79	236	27	1
2004-10-01	Boronda	1	60	236	27	1
2004-10-01	Boronda	1	56	236	27	1
2004-10-01	Boronda	1	61	236	27	1
2004-10-01	Boronda	1	72	236	27	1
2004-10-01	Boronda	1	73	236	27	1
2004-10-01	Boronda	1	60	236	27	1
2004-10-01	Boronda	1	61	236	27	1
2004-10-01	Boronda	1	62	236	27	1
2004-10-01	Boronda	1	55	236	27	1
2004-10-01	Boronda	1	60	236	27	1
2004-10-01	Boronda	1	52	236	27	1
2004-10-01	Boronda	1	63	236	27	1
2004-10-01	Boronda	1	65	236	27	1
2004-10-01	Boronda	1	62	236	27	1
2004-10-01	Boronda	1	64	236	27	1
2004-10-01	Boronda	1	56	236	27	1
2004-10-01	Boronda	1	50	236	27	1
2004-10-01	Boronda	1	66	236	27	1
2004-10-01	Boronda	1	63	236	27	1
2004-10-01	Boronda	1	66	236	27	1
2004-10-01	Boronda	1	72	236	27	1
2004-10-01	Boronda	1	52	236	27	1
2004-10-01	Boronda	1	62	236	27	1
2004-10-01	Boronda	1	64	236	27	1
2004-10-01	Boronda	1	87	236	27	1
2004-10-01	Boronda	1	58	236	27	1
2004-10-01	Boronda	1	64	236	27	1
2004-10-01	Boronda	1	50	236	27	1
2004-10-01	Boronda	1	60	236	27	1
2004-10-01	Boronda	1	50	236	27	1
2004-10-01	Boronda	1	68	236	27	1
2004-10-01	Boronda	1	70	236	27	1
2004-10-01	Boronda	1	78	236	27	1
2004-10-01	Boronda	1	55	236	27	1
2004-10-01	Boronda	1	55	236	27	1
2004-10-01	Boronda	1	52	236	27	1
2004-10-01	Boronda	1	52	236	27	1
2004-10-01	Boronda	1	65	236	27	1
2004-10-01	Boronda	1	67	236	27	1
2004-10-01	Boronda	1	87	236	27	1
2004-10-01	Boronda	1	60	236	27	1
2004-10-01	Boronda	1	68	236	27	1
2004-10-01	Boronda	1	61	236	27	1
2004-10-01	Boronda	1	59	236	27	1
2004-10-01	Boronda	1	67	236	27	1
2004-10-01	Boronda	1	62	236	27	1
2004-10-01	Boronda	1	50	236	27	1
2004-10-01	Boronda	1	57	236	27	1
2004-10-01	Boronda	1	62	236	27	1
2004-10-01	Boronda	1	52	236	27	1
2004-10-01	Boronda	1	60	236	27	1
2004-10-01	Boronda	1	81	236	27	1
2004-10-01	Boronda	1	54	236	27	1
2004-10-01	Boronda	2	71	236	27	1
2004-10-01	Boronda	2	60	236	27	1
2004-10-01	Boronda	2	62	236	27	1
2004-10-01	Boronda	2	80	236	27	1
2004-10-01	Boronda	2	68	236	27	1
2004-10-01	Boronda	2	61	236	27	1
2004-10-01	Boronda	2	93	236	27	1
2004-10-01	Boronda	2	70	236	27	1
2004-10-01	Boronda	2	76	236	27	1
2004-10-01	Boronda	2	83	236	27	1
2004-10-01	Boronda	2	60	236	27	1
2004-10-01	Boronda	2	65	236	27	1
2004-10-01	Boronda	2	76	236	27	1
2004-10-01	Boronda	2	60	236	27	1
2004-10-01	Boronda	2	65	236	27	1
2004-10-01	Boronda	2	70	236	27	1
2004-10-01	Boronda	2	66	236	27	1
2004-10-01	Boronda	2	86	236	27	1
2004-10-01	Boronda	2	58	236	27	1
2004-10-01	Boronda	2	68	236	27	1
2004-10-01	Boronda	2	53	236	27	1
2004-10-01	Boronda	2	65	236	27	1
2004-10-01	Boronda	2	57	236	27	1
2004-10-01	Boronda	2	72	236	27	1
2004-10-01	Boronda	2	82	236	27	1
2004-10-01	Boronda	2	60	236	27	1
2004-10-01	Boronda	2	66	236	27	1
2004-10-01	Boronda	2	65	236	27	1
2004-10-01	Boronda	2	75	236	27	1
2004-10-01	Boronda	2	48	236	27	1
2004-10-01	Boronda	2	65	236	27	1
2004-10-01	Boronda	2	73	236	27	1
2004-10-01	Boronda	2	68	236	27	1
2004-10-01	Boronda	2	90	236	27	1
2004-10-01	Boronda	2	54	236	27	1
2004-10-01	Boronda	2	53	236	27	1
2004-10-01	Boronda	2	72	236	27	1
2004-10-01	Boronda	2	64	236	27	1
2004-10-01	Boronda	2	58	236	27	1
2004-10-01	Boronda	2	54	236	27	1
2004-10-01	Boronda	2	54	236	27	1
2004-10-01	Boronda	2	80	236	27	1
2004-10-01	Boronda	2	74	236	27	1
2004-10-01	Boronda	2	69	236	27	1
2004-10-01	Boronda	2	58	236	27	1
2004-10-01	Boronda	2	48	236	27	1
2004-10-01	Boronda	2	65	236	27	1
2004-10-01	Boronda	2	72	236	27	1
2004-10-01	Boronda	2	74	236	27	1
2004-10-01	Boronda	2	74	236	27	1
2004-10-01	Boronda	2	54	236	27	1
2004-10-01	Boronda	2	60	236	27	1
2004-10-01	Boronda	2	78	236	27	1
2004-10-01	Boronda	2	54	236	27	1
2004-10-01	Boronda	2	73	236	27	1
2004-10-01	Boronda	2	74	236	27	1
2004-10-01	Boronda	2	55	236	27	1
2004-10-01	Boronda	2	74	236	27	1
2004-10-01	Boronda	2	64	236	27	1
2004-10-01	Boronda	2	75	236	27	1
2004-10-01	Boronda	2	53	236	27	1
2004-10-01	Boronda	2	61	236	27	1
2004-10-01	Boronda	2	53	236	27	1
2004-10-01	Boronda	2	49	236	27	1
2004-10-01	Boronda	2	51	236	27	1
2004-10-01	Boronda	2	47	236	27	1
2004-10-01	Boronda	2	51	236	27	1
2004-10-01	Boronda	2	53	236	27	1
2004-10-01	Boronda	2	52	236	27	1
2004-10-01	Boronda	3	71	236	27	1
2004-10-01	Boronda	3	64	236	27	1
2004-10-01	Boronda	3	56	236	27	1
2004-10-01	Boronda	3	68	236	27	1
2004-10-01	Boronda	3	50	236	27	1
2004-10-01	Boronda	3	58	236	27	1
2004-10-01	Boronda	3	70	236	27	1
2004-10-01	Boronda	3	66	236	27	1
2004-10-01	Boronda	3	58	236	27	1
2004-10-01	Boronda	3	64	236	27	1
2004-10-01	Boronda	3	67	236	27	1
2004-10-01	Boronda	3	51	236	27	1
2004-10-01	Boronda	3	73	236	27	1
2004-10-01	Boronda	3	67	236	27	1
2004-10-01	Boronda	3	60	236	27	1
2004-10-01	Boronda	3	60	236	27	1
2004-10-01	Boronda	3	67	236	27	1
2004-10-01	Boronda	3	73	236	27	1
2004-10-01	Boronda	3	59	236	27	1
2004-10-01	Boronda	3	65	236	27	1
2004-10-01	Boronda	3	64	236	27	1
2004-10-01	Boronda	3	71	236	27	1
2004-10-01	Boronda	3	80	236	27	1
2004-10-01	Boronda	3	62	236	27	1
2004-10-01	Boronda	3	70	236	27	1
2004-10-01	Boronda	3	57	236	27	1
2004-10-01	Boronda	3	70	236	27	1
2004-10-01	Boronda	3	65	236	27	1
2004-10-01	Boronda	3	66	236	27	1
2004-10-01	Boronda	3	59	236	27	1
2004-10-01	Boronda	3	67	236	27	1
2004-10-01	Boronda	3	86	236	27	1
2004-10-01	Boronda	3	75	236	27	1
2004-10-01	Boronda	3	55	236	27	1
2004-10-01	Boronda	3	56	236	27	1
2004-10-01	Boronda	3	70	236	27	1
2004-10-01	Boronda	3	64	236	27	1
2004-10-01	Boronda	3	65	236	27	1
2004-10-01	Boronda	3	58	236	27	1
2004-10-01	Boronda	3	60	236	27	1
2004-10-01	Boronda	3	70	236	27	1
2004-10-01	Boronda	3	53	236	27	1
2005-10-26	Boronda	1	78	230	31	1
2005-10-26	Boronda	1	77	230	31	1
2005-10-26	Boronda	1	82	230	31	1
2005-10-26	Boronda	1	110	230	31	1
2005-10-26	Boronda	1	80	230	31	1
2005-10-26	Boronda	1	108	230	31	1
2005-10-26	Boronda	1	84	230	31	1
2005-10-26	Boronda	1	76	230	31	1
2005-10-26	Boronda	1	75	230	31	1
2005-10-26	Boronda	1	77	230	31	1
2005-10-26	Boronda	1	88	230	31	1
2005-10-26	Boronda	1	74	230	31	1
2005-10-26	Boronda	1	83	230	31	1
2005-10-26	Boronda	1	84	230	31	1
2005-10-26	Boronda	1	94	230	31	1
2005-10-26	Boronda	1	91	230	31	1
2005-10-26	Boronda	1	83	230	31	1
2005-10-26	Boronda	1	71	230	31	1
2005-10-26	Boronda	1	80	230	31	1
2005-10-26	Boronda	1	70	230	31	1
2005-10-26	Boronda	1	78	230	31	1
2005-10-26	Boronda	1	85	230	31	1
2005-10-26	Boronda	1	67	230	31	1
2005-10-26	Boronda	1	67	230	31	1
2005-10-26	Boronda	1	86	230	31	1
2005-10-26	Boronda	1	72	230	31	1
2005-10-26	Boronda	1	78	230	31	1
2005-10-26	Boronda	1	98	230	31	1
2005-10-26	Boronda	1	98	230	31	1
2005-10-26	Boronda	1	82	230	31	1
2005-10-26	Boronda	1	76	230	31	1
2005-10-26	Boronda	1	91	230	31	1
2005-10-26	Boronda	1	80	230	31	1
2005-10-26	Boronda	1	92	230	31	1
[truncated: 22,180 more rows]

## Sheet: Annual Counts
Year	Adult_Observations	Translocations	SHSRF_Releases	Median_SHSRF_Len_mm
1996	438	7086	409	122
1997	775	13096	2463	109.214
1998	861	2356	0	NA
1999	505	62	1560	113.735
2000	472	6401	0	NA
2001	804	15869	6812	91.5722
2002	642	35822	0	NA
2003	483	19523	12735	110.951
2004	388	4318	6894	124.116
2005	328	9274	13918	126.182
2006	368	5921	7193	132.828
2007	222	6014	2780	143.89
2008	412	28721	14749	146.948
2009	95	4142	8434	164.244
2010	157	34	1670	151.25
2011	452	543	1393	158.032
2012	470	0	5342	121.717
2013	249	14516	9996	108.787

## Sheet: Key
Fall Survey Data
Description: This file contains the data from the MPWMD juvenile fall surveys. The data were collected by performing depletion electrofishing at different sites. Each row represents a different individual
Date column: Recording of the date (month/day/year) that the sampling was performed.
Site column: Recording of the site name from the MPWMD data sheets.
Pass column: The pass number for the depletion electrofishing in which the individual was captured.
Length column: Recorded length of the individual measured in mm
Station Length column: The measured length (in feet) of the sampling site.
Station Width column: The measured width (in feet) of the sampling site.
Site Number column: A specific number given to each site. For the analysis
Comment: Sites were combined for the analysis. The combination of sites were based on discussion with Cory Hamilton of the MPWMD. The site combinations are as follows and were given these names and numbers in the analysis:
1.Redrock- Sites 15 and 16 in the "Fall_Survey_Data" document
2.Scarlett- Sites 3, 19 and 20 in the "Fall_Survey_Data" document
3.Garland- Sites 6, 7 and 8 in the "Fall_Survey_Data" document
4.Boronda- Site 1 in the "Fall_Survey_Data" document
5.DeDampierre- Site 5 in the "Fall_Survey_Data" document
6.Stonepine-Sites 23, 24, and 25 in the "Fall_Survey_Data" document
7.Sleepy Hollow- Site 22 in the "Fall_Survey_Data" document
8.Los Compadres- Site 4 in the "Fall_Survey_Data" document
9.Cachagua- Site 2 in the "Fall_Survey_Data" document
Annual Counts
Year		Year that count was observed
Adult_Observations		Number of adults counted at San Clemente Dam
Translocations		Number of juveniles translocated by MPWMD and CRSA
SHSRF_Releases		Number of juveniles released from Sleepy Hollow Steelhead Rearing Facility
Median_SHSRF_Len_mm		Median Length of juveniles released from Sleepy Hollow Steelhead Rearing Facility
